# Supplementary material for: Tarantula welfare may be improved with greater environmental complexity: A preliminary behavioral study with Brazilian black tarantulas (Grammastola pulchra)
Source: PLoS One. 2024 Dec 5;19(12):e0314501. doi: 10.1371/journal.pone.0314501 (PMC11620463; doi:10.1371/journal.pone.0314501)
Supplement: S1 File — This Microsoft Excel Workbook contains the original data analyzed in the main text, including activity and space use scan data, all occurrence data, location data, and data from the novel environment and preference tests. (XLSX) [file pone.0314501.s001.xlsx]

## Sheet: Activity_and_Space_Use_Scans
Treatment	Location	Tarantula_ID	Sex	Date	Hour	Light	Trial	Phase	Week	Scan	Behavior	In Hide (Y/N)	Furniture (Y/N)	Vertical Space Use	Hide (if yes)	Furniture (if yes)
Standard	Standard 4	120156	Male	220302	600	Dark	1	1	1	00:30:00	Climb	No	No	Wall
Standard	Standard 4	120156	Male	220302	600	Dark	1	1	1	01:00:00	Climb	No	No	Wall
Standard	Standard 4	120156	Male	220302	600	Dark	1	1	1	01:30:00	Active in Place	No	No	Wall
Standard	Standard 4	120156	Male	220302	600	Dark	1	1	1	02:00:00	Inactive	No	No	Wall
Standard	Standard 4	120156	Male	220302	600	Dark	1	1	1	02:30:00	Inactive	No	No	Wall
Standard	Standard 4	120156	Male	220302	600	Dark	1	1	1	03:00:00	Active in Place	No	No	Wall
Standard	Standard 4	120156	Male	220302	600	Dark	1	1	1	03:30:00	Inactive	No	No	Wall
Standard	Standard 4	120156	Male	220302	600	Dark	1	1	1	04:00:00	Inactive	No	No	Wall
Standard	Standard 4	120156	Male	220302	600	Dark	1	1	1	04:30:00	Active in Place	No	No	Wall
Standard	Standard 4	120156	Male	220302	600	Dark	1	1	1	05:00:00	Inactive	No	No	Wall
Standard	Standard 4	120156	Male	220302	600	Dark	1	1	1	05:30:00	Active in Place	No	No	Wall
Standard	Standard 4	120156	Male	220302	600	Dark	1	1	1	06:00:00	Inactive	No	No	Wall
Standard	Standard 4	120156	Male	220302	600	Dark	1	1	1	06:30:00	Active in Place	No	No	Wall
Standard	Standard 4	120156	Male	220302	600	Dark	1	1	1	07:00:00	Inactive	No	No	Wall
Standard	Standard 4	120156	Male	220302	600	Dark	1	1	1	07:30:00	Inactive	No	No	Wall
Standard	Standard 4	120156	Male	220302	600	Dark	1	1	1	08:00:00	Inactive	No	No	Wall
Standard	Standard 4	120156	Male	220302	600	Dark	1	1	1	08:30:00	Active in Place	No	No	Wall
Standard	Standard 4	120156	Male	220302	600	Dark	1	1	1	09:00:00	Inactive	No	No	Wall
Standard	Standard 4	120156	Male	220302	600	Dark	1	1	1	09:30:00	Inactive	No	No	Wall
Standard	Standard 4	120156	Male	220302	600	Dark	1	1	1	10:00:00	Climb	No	No	Wall
Standard	Standard 4	120156	Male	220303	100	Dark	1	1	1	00:30:00	Inactive	No	No	Ground
Standard	Standard 4	120156	Male	220303	100	Dark	1	1	1	01:00:00	Climb	No	No	Wall
Standard	Standard 4	120156	Male	220303	100	Dark	1	1	1	01:30:00	Inactive	No	No	Wall
Standard	Standard 4	120156	Male	220303	100	Dark	1	1	1	02:00:00	Climb	No	No	Wall
Standard	Standard 4	120156	Male	220303	100	Dark	1	1	1	02:30:00	Climb	No	No	Wall
Standard	Standard 4	120156	Male	220303	100	Dark	1	1	1	03:00:00	Inactive	No	No	Wall
Standard	Standard 4	120156	Male	220303	100	Dark	1	1	1	03:30:00	Climb	No	No	Wall
Standard	Standard 4	120156	Male	220303	100	Dark	1	1	1	04:00:00	Inactive	No	No	Ground
Standard	Standard 4	120156	Male	220303	100	Dark	1	1	1	04:30:00	Locomotion	No	No	Ground
Standard	Standard 4	120156	Male	220303	100	Dark	1	1	1	05:00:00	Locomotion	No	No	Ground
Standard	Standard 4	120156	Male	220303	100	Dark	1	1	1	05:30:00	Locomotion	No	No	Ground
Standard	Standard 4	120156	Male	220303	100	Dark	1	1	1	06:00:00	Inactive	No	No	Ground
Standard	Standard 4	120156	Male	220303	100	Dark	1	1	1	06:30:00	Climb	No	No	Wall
Standard	Standard 4	120156	Male	220303	100	Dark	1	1	1	07:00:00	Active in Place	No	No	Wall
Standard	Standard 4	120156	Male	220303	100	Dark	1	1	1	07:30:00	Inactive	No	No	Wall
Standard	Standard 4	120156	Male	220303	100	Dark	1	1	1	08:00:00	Climb	No	No	Wall
Standard	Standard 4	120156	Male	220303	100	Dark	1	1	1	08:30:00	Inactive	No	No	Ground
Standard	Standard 4	120156	Male	220303	100	Dark	1	1	1	09:00:00	Inactive	No	No	Ground
Standard	Standard 4	120156	Male	220303	100	Dark	1	1	1	09:30:00	Locomotion	No	No	Ground
Standard	Standard 4	120156	Male	220303	100	Dark	1	1	1	10:00:00	Active in Place	No	No	Wall
Complex	Complex 4	120161	Unknown	220307	1100	Light	1	1	1	00:30:00	Active in Place	No	No	Wall
Complex	Complex 4	120161	Unknown	220307	1100	Light	1	1	1	01:00:00	Inactive	No	No	Wall
Complex	Complex 4	120161	Unknown	220307	1100	Light	1	1	1	01:30:00	Inactive	No	No	Wall
Complex	Complex 4	120161	Unknown	220307	1100	Light	1	1	1	02:00:00	Active in Place	No	No	Wall
Complex	Complex 4	120161	Unknown	220307	1100	Light	1	1	1	02:30:00	Climb	No	No	Wall
Complex	Complex 4	120161	Unknown	220307	1100	Light	1	1	1	03:00:00	Inactive	No	No	Wall
Complex	Complex 4	120161	Unknown	220307	1100	Light	1	1	1	03:30:00	Climb	No	No	Wall
Complex	Complex 4	120161	Unknown	220307	1100	Light	1	1	1	04:00:00	Inactive	No	No	Wall
Complex	Complex 4	120161	Unknown	220307	1100	Light	1	1	1	04:30:00	Inactive	No	No	Wall
Complex	Complex 4	120161	Unknown	220307	1100	Light	1	1	1	05:00:00	Inactive	No	No	Wall
Complex	Complex 4	120161	Unknown	220307	1100	Light	1	1	1	05:30:00	Climb	No	No	Wall
Complex	Complex 4	120161	Unknown	220307	1100	Light	1	1	1	06:00:00	Climb	No	No	Wall
Complex	Complex 4	120161	Unknown	220307	1100	Light	1	1	1	06:30:00	Climb	No	No	Wall
Complex	Complex 4	120161	Unknown	220307	1100	Light	1	1	1	07:00:00	Active in Place	No	No	Wall
Complex	Complex 4	120161	Unknown	220307	1100	Light	1	1	1	07:30:00	Inactive	No	No	Wall
Complex	Complex 4	120161	Unknown	220307	1100	Light	1	1	1	08:00:00	Inactive	No	No	Wall
Complex	Complex 4	120161	Unknown	220307	1100	Light	1	1	1	08:30:00	Inactive	No	No	Wall
Complex	Complex 4	120161	Unknown	220307	1100	Light	1	1	1	09:00:00	Inactive	No	No	Wall
Complex	Complex 4	120161	Unknown	220307	1100	Light	1	1	1	09:30:00	Active in Place	No	No	Wall
Complex	Complex 4	120161	Unknown	220307	1100	Light	1	1	1	10:00:00	Inactive	No	No	Wall
Standard	Standard 3	120155	Unknown	220306	1000	Light	1	1	1	00:30:00	Inactive	No	No	Wall
Standard	Standard 3	120155	Unknown	220306	1000	Light	1	1	1	01:00:00	Inactive	No	No	Wall
Standard	Standard 3	120155	Unknown	220306	1000	Light	1	1	1	01:30:00	Inactive	No	No	Wall
Standard	Standard 3	120155	Unknown	220306	1000	Light	1	1	1	02:00:00	Inactive	No	No	Wall
Standard	Standard 3	120155	Unknown	220306	1000	Light	1	1	1	02:30:00	Inactive	No	No	Wall
Standard	Standard 3	120155	Unknown	220306	1000	Light	1	1	1	03:00:00	Inactive	No	No	Wall
Standard	Standard 3	120155	Unknown	220306	1000	Light	1	1	1	03:30:00	Locomotion	No	Yes	Furniture		Cork bark
Standard	Standard 3	120155	Unknown	220306	1000	Light	1	1	1	04:00:00	Inactive	No	No	Ground
Standard	Standard 3	120155	Unknown	220306	1000	Light	1	1	1	04:30:00	Inactive	No	No	Wall
Standard	Standard 3	120155	Unknown	220306	1000	Light	1	1	1	05:00:00	Active in Place	No	No	Wall
Standard	Standard 3	120155	Unknown	220306	1000	Light	1	1	1	05:30:00	Climb	No	No	Wall
Standard	Standard 3	120155	Unknown	220306	1000	Light	1	1	1	06:00:00	Active in Place	No	No	Wall
Standard	Standard 3	120155	Unknown	220306	1000	Light	1	1	1	06:30:00	Inactive	No	No	Wall
Standard	Standard 3	120155	Unknown	220306	1000	Light	1	1	1	07:00:00	Inactive	No	No	Wall
Standard	Standard 3	120155	Unknown	220306	1000	Light	1	1	1	07:30:00	Active in Place	No	No	Wall
Standard	Standard 3	120155	Unknown	220306	1000	Light	1	1	1	08:00:00	Inactive	No	No	Wall
Standard	Standard 3	120155	Unknown	220306	1000	Light	1	1	1	08:30:00	Active in Place	No	No	Wall
Standard	Standard 3	120155	Unknown	220306	1000	Light	1	1	1	09:00:00	Active in Place	No	No	Wall
Standard	Standard 3	120155	Unknown	220306	1000	Light	1	1	1	09:30:00	Inactive	No	No	Wall
Standard	Standard 3	120155	Unknown	220306	1000	Light	1	1	1	10:00:00	Climb	No	No	Wall
Standard	Standard 4	120156	Male	220323	800	Light	1	1	4	00:30:00	Inactive	No	No	Ground
Standard	Standard 4	120156	Male	220323	800	Light	1	1	4	01:00:00	Inactive	No	No	Ground
Standard	Standard 4	120156	Male	220323	800	Light	1	1	4	01:30:00	Inactive	No	No	Ground
Standard	Standard 4	120156	Male	220323	800	Light	1	1	4	02:00:00	Inactive	No	No	Ground
Standard	Standard 4	120156	Male	220323	800	Light	1	1	4	02:30:00	Inactive	No	No	Ground
Standard	Standard 4	120156	Male	220323	800	Light	1	1	4	03:00:00	Inactive	No	No	Ground
Standard	Standard 4	120156	Male	220323	800	Light	1	1	4	03:30:00	Inactive	No	No	Ground
Standard	Standard 4	120156	Male	220323	800	Light	1	1	4	04:00:00	Inactive	No	No	Ground
Standard	Standard 4	120156	Male	220323	800	Light	1	1	4	04:30:00	Inactive	No	No	Ground
Standard	Standard 4	120156	Male	220323	800	Light	1	1	4	05:00:00	Inactive	No	No	Ground
Standard	Standard 4	120156	Male	220323	800	Light	1	1	4	05:30:00	Inactive	No	No	Ground
Standard	Standard 4	120156	Male	220323	800	Light	1	1	4	06:00:00	Inactive	No	No	Ground
Standard	Standard 4	120156	Male	220323	800	Light	1	1	4	06:30:00	Inactive	No	No	Ground
Standard	Standard 4	120156	Male	220323	800	Light	1	1	4	07:00:00	Inactive	No	No	Ground
Standard	Standard 4	120156	Male	220323	800	Light	1	1	4	07:30:00	Inactive	No	No	Ground
Standard	Standard 4	120156	Male	220323	800	Light	1	1	4	08:00:00	Inactive	No	No	Ground
Standard	Standard 4	120156	Male	220323	800	Light	1	1	4	08:30:00	Inactive	No	No	Ground
Standard	Standard 4	120156	Male	220323	800	Light	1	1	4	09:00:00	Inactive	No	No	Ground
Standard	Standard 4	120156	Male	220323	800	Light	1	1	4	09:30:00	Inactive	No	No	Ground
Standard	Standard 4	120156	Male	220323	800	Light	1	1	4	10:00:00	Inactive	No	No	Ground
Standard	Standard 4	120156	Male	220319	300	Dark	1	1	3	00:30:00	Active in Place	No	No	Wall
Standard	Standard 4	120156	Male	220319	300	Dark	1	1	3	01:00:00	Climb	No	No	Wall
Standard	Standard 4	120156	Male	220319	300	Dark	1	1	3	01:30:00	Active in Place	No	No	Wall
Standard	Standard 4	120156	Male	220319	300	Dark	1	1	3	02:00:00	Active in Place	No	No	Wall
Standard	Standard 4	120156	Male	220319	300	Dark	1	1	3	02:30:00	Inactive	No	No	Wall
Standard	Standard 4	120156	Male	220319	300	Dark	1	1	3	03:00:00	Inactive	No	No	Wall
Standard	Standard 4	120156	Male	220319	300	Dark	1	1	3	03:30:00	Active in Place	No	No	Wall
Standard	Standard 4	120156	Male	220319	300	Dark	1	1	3	04:00:00	Active in Place	No	No	Wall
Standard	Standard 4	120156	Male	220319	300	Dark	1	1	3	04:30:00	Inactive	No	No	Ground
Standard	Standard 4	120156	Male	220319	300	Dark	1	1	3	05:00:00	Inactive	No	No	Ground
Standard	Standard 4	120156	Male	220319	300	Dark	1	1	3	05:30:00	Inactive	No	No	Ground
Standard	Standard 4	120156	Male	220319	300	Dark	1	1	3	06:00:00	Inactive	No	No	Ground
Standard	Standard 4	120156	Male	220319	300	Dark	1	1	3	06:30:00	Inactive	No	No	Ground
Standard	Standard 4	120156	Male	220319	300	Dark	1	1	3	07:00:00	Inactive	No	No	Ground
Standard	Standard 4	120156	Male	220319	300	Dark	1	1	3	07:30:00	Inactive	No	No	Ground
Standard	Standard 4	120156	Male	220319	300	Dark	1	1	3	08:00:00	Inactive	No	No	Ground
Standard	Standard 4	120156	Male	220319	300	Dark	1	1	3	08:30:00	Inactive	No	No	Ground
Standard	Standard 4	120156	Male	220319	300	Dark	1	1	3	09:00:00	Inactive	No	No	Ground
Standard	Standard 4	120156	Male	220319	300	Dark	1	1	3	09:30:00	Inactive	No	No	Ground
Standard	Standard 4	120156	Male	220319	300	Dark	1	1	3	10:00:00	Inactive	No	No	Ground
Standard	Standard 4	120156	Male	220302	2400	Dark	1	1	1	00:30:00	Inactive	No	No	Ground
Standard	Standard 4	120156	Male	220302	2400	Dark	1	1	1	01:00:00	Inactive	No	No	Ground
Standard	Standard 4	120156	Male	220302	2400	Dark	1	1	1	01:30:00	Inactive	No	No	Ground
Standard	Standard 4	120156	Male	220302	2400	Dark	1	1	1	02:00:00	Inactive	No	No	Ground
Standard	Standard 4	120156	Male	220302	2400	Dark	1	1	1	02:30:00	Inactive	No	No	Ground
Standard	Standard 4	120156	Male	220302	2400	Dark	1	1	1	03:00:00	Inactive	No	No	Ground
Standard	Standard 4	120156	Male	220302	2400	Dark	1	1	1	03:30:00	Inactive	No	No	Ground
Standard	Standard 4	120156	Male	220302	2400	Dark	1	1	1	04:00:00	Inactive	No	No	Ground
Standard	Standard 4	120156	Male	220302	2400	Dark	1	1	1	04:30:00	Inactive	No	No	Ground
Standard	Standard 4	120156	Male	220302	2400	Dark	1	1	1	05:00:00	Inactive	No	No	Ground
Standard	Standard 4	120156	Male	220302	2400	Dark	1	1	1	05:30:00	Inactive	No	No	Ground
Standard	Standard 4	120156	Male	220302	2400	Dark	1	1	1	06:00:00	Inactive	No	No	Ground
Standard	Standard 4	120156	Male	220302	2400	Dark	1	1	1	06:30:00	Inactive	No	No	Ground
Standard	Standard 4	120156	Male	220302	2400	Dark	1	1	1	07:00:00	Inactive	No	No	Ground
Standard	Standard 4	120156	Male	220302	2400	Dark	1	1	1	07:30:00	Inactive	No	No	Ground
Standard	Standard 4	120156	Male	220302	2400	Dark	1	1	1	08:00:00	Inactive	No	No	Ground
Standard	Standard 4	120156	Male	220302	2400	Dark	1	1	1	08:30:00	Inactive	No	No	Ground
Standard	Standard 4	120156	Male	220302	2400	Dark	1	1	1	09:00:00	Inactive	No	No	Ground
Standard	Standard 4	120156	Male	220302	2400	Dark	1	1	1	09:30:00	Inactive	No	No	Ground
Standard	Standard 4	120156	Male	220302	2400	Dark	1	1	1	10:00:00	Inactive	No	No	Ground
Standard	Standard 3	120155	Unknown	220302	2400	Dark	1	1	1	00:30:00	Inactive	No	No	Ground
Standard	Standard 3	120155	Unknown	220302	2400	Dark	1	1	1	01:00:00	Inactive	No	No	Ground
Standard	Standard 3	120155	Unknown	220302	2400	Dark	1	1	1	01:30:00	Inactive	No	No	Ground
Standard	Standard 3	120155	Unknown	220302	2400	Dark	1	1	1	02:00:00	Inactive	No	No	Ground
Standard	Standard 3	120155	Unknown	220302	2400	Dark	1	1	1	02:30:00	Inactive	No	No	Ground
Standard	Standard 3	120155	Unknown	220302	2400	Dark	1	1	1	03:00:00	Inactive	No	No	Ground
Standard	Standard 3	120155	Unknown	220302	2400	Dark	1	1	1	03:30:00	Inactive	No	No	Ground
Standard	Standard 3	120155	Unknown	220302	2400	Dark	1	1	1	04:00:00	Inactive	No	No	Ground
Standard	Standard 3	120155	Unknown	220302	2400	Dark	1	1	1	04:30:00	Inactive	No	No	Ground
Standard	Standard 3	120155	Unknown	220302	2400	Dark	1	1	1	05:00:00	Inactive	No	No	Ground
Standard	Standard 3	120155	Unknown	220302	2400	Dark	1	1	1	05:30:00	Inactive	No	No	Ground
Standard	Standard 3	120155	Unknown	220302	2400	Dark	1	1	1	06:00:00	Inactive	No	No	Ground
Standard	Standard 3	120155	Unknown	220302	2400	Dark	1	1	1	06:30:00	Inactive	No	No	Ground
Standard	Standard 3	120155	Unknown	220302	2400	Dark	1	1	1	07:00:00	Inactive	No	No	Ground
Standard	Standard 3	120155	Unknown	220302	2400	Dark	1	1	1	07:30:00	Inactive	No	No	Ground
Standard	Standard 3	120155	Unknown	220302	2400	Dark	1	1	1	08:00:00	Inactive	No	No	Ground
Standard	Standard 3	120155	Unknown	220302	2400	Dark	1	1	1	08:30:00	Inactive	No	No	Ground
Standard	Standard 3	120155	Unknown	220302	2400	Dark	1	1	1	09:00:00	Inactive	No	No	Ground
Standard	Standard 3	120155	Unknown	220302	2400	Dark	1	1	1	09:30:00	Inactive	No	No	Ground
Standard	Standard 3	120155	Unknown	220302	2400	Dark	1	1	1	10:00:00	Inactive	No	No	Ground
Standard	Standard 3	120155	Unknown	220302	600	Dark	1	1	1	00:30:00	Inactive	No	No	Ground
Standard	Standard 3	120155	Unknown	220302	600	Dark	1	1	1	01:00:00	Inactive	No	No	Ground
Standard	Standard 3	120155	Unknown	220302	600	Dark	1	1	1	01:30:00	Inactive	No	No	Ground
Standard	Standard 3	120155	Unknown	220302	600	Dark	1	1	1	02:00:00	Inactive	No	No	Ground
Standard	Standard 3	120155	Unknown	220302	600	Dark	1	1	1	02:30:00	Inactive	No	No	Ground
Standard	Standard 3	120155	Unknown	220302	600	Dark	1	1	1	03:00:00	Inactive	No	No	Ground
Standard	Standard 3	120155	Unknown	220302	600	Dark	1	1	1	03:30:00	Inactive	No	No	Ground
Standard	Standard 3	120155	Unknown	220302	600	Dark	1	1	1	04:00:00	Inactive	No	No	Ground
Standard	Standard 3	120155	Unknown	220302	600	Dark	1	1	1	04:30:00	Inactive	No	No	Ground
Standard	Standard 3	120155	Unknown	220302	600	Dark	1	1	1	05:00:00	Inactive	No	No	Ground
Standard	Standard 3	120155	Unknown	220302	600	Dark	1	1	1	05:30:00	Inactive	No	No	Ground
Standard	Standard 3	120155	Unknown	220302	600	Dark	1	1	1	06:00:00	Inactive	No	No	Ground
Standard	Standard 3	120155	Unknown	220302	600	Dark	1	1	1	06:30:00	Inactive	No	No	Ground
Standard	Standard 3	120155	Unknown	220302	600	Dark	1	1	1	07:00:00	Inactive	No	No	Ground
Standard	Standard 3	120155	Unknown	220302	600	Dark	1	1	1	07:30:00	Inactive	No	No	Ground
Standard	Standard 3	120155	Unknown	220302	600	Dark	1	1	1	08:00:00	Inactive	No	No	Ground
Standard	Standard 3	120155	Unknown	220302	600	Dark	1	1	1	08:30:00	Inactive	No	No	Ground
Standard	Standard 3	120155	Unknown	220302	600	Dark	1	1	1	09:00:00	Inactive	No	No	Ground
Standard	Standard 3	120155	Unknown	220302	600	Dark	1	1	1	09:30:00	Inactive	No	No	Ground
Standard	Standard 3	120155	Unknown	220302	600	Dark	1	1	1	10:00:00	Inactive	No	No	Ground
Standard	Standard 1	120168	Unknown	220302	2400	Dark	1	1	1	00:30:00	Inactive	No	No	Ground
Standard	Standard 1	120168	Unknown	220302	2400	Dark	1	1	1	01:00:00	Inactive	No	No	Ground
Standard	Standard 1	120168	Unknown	220302	2400	Dark	1	1	1	01:30:00	Inactive	No	No	Ground
Standard	Standard 1	120168	Unknown	220302	2400	Dark	1	1	1	02:00:00	Inactive	No	No	Ground
Standard	Standard 1	120168	Unknown	220302	2400	Dark	1	1	1	02:30:00	Inactive	No	No	Ground
Standard	Standard 1	120168	Unknown	220302	2400	Dark	1	1	1	03:00:00	Inactive	No	No	Ground
Standard	Standard 1	120168	Unknown	220302	2400	Dark	1	1	1	03:30:00	Inactive	No	No	Ground
Standard	Standard 1	120168	Unknown	220302	2400	Dark	1	1	1	04:00:00	Inactive	No	No	Ground
Standard	Standard 1	120168	Unknown	220302	2400	Dark	1	1	1	04:30:00	Inactive	No	No	Ground
Standard	Standard 1	120168	Unknown	220302	2400	Dark	1	1	1	05:00:00	Inactive	No	No	Ground
Standard	Standard 1	120168	Unknown	220302	2400	Dark	1	1	1	05:30:00	Inactive	No	No	Ground
Standard	Standard 1	120168	Unknown	220302	2400	Dark	1	1	1	06:00:00	Inactive	No	No	Ground
Standard	Standard 1	120168	Unknown	220302	2400	Dark	1	1	1	06:30:00	Inactive	No	No	Ground
Standard	Standard 1	120168	Unknown	220302	2400	Dark	1	1	1	07:00:00	Inactive	No	No	Ground
Standard	Standard 1	120168	Unknown	220302	2400	Dark	1	1	1	07:30:00	Inactive	No	No	Ground
Standard	Standard 1	120168	Unknown	220302	2400	Dark	1	1	1	08:00:00	Inactive	No	No	Ground
Standard	Standard 1	120168	Unknown	220302	2400	Dark	1	1	1	08:30:00	Inactive	No	No	Ground
Standard	Standard 1	120168	Unknown	220302	2400	Dark	1	1	1	09:00:00	Inactive	No	No	Ground
Standard	Standard 1	120168	Unknown	220302	2400	Dark	1	1	1	09:30:00	Inactive	No	No	Ground
Standard	Standard 1	120168	Unknown	220302	2400	Dark	1	1	1	10:00:00	Inactive	No	No	Ground
Standard	Standard 1	120168	Unknown	220302	600	Dark	1	1	1	00:30:00	Inactive	No	No	Ground
Standard	Standard 1	120168	Unknown	220302	600	Dark	1	1	1	01:00:00	Inactive	No	No	Ground
Standard	Standard 1	120168	Unknown	220302	600	Dark	1	1	1	01:30:00	Inactive	No	No	Ground
Standard	Standard 1	120168	Unknown	220302	600	Dark	1	1	1	02:00:00	Inactive	No	No	Ground
Standard	Standard 1	120168	Unknown	220302	600	Dark	1	1	1	02:30:00	Inactive	No	No	Ground
Standard	Standard 1	120168	Unknown	220302	600	Dark	1	1	1	03:00:00	Inactive	No	No	Ground
Standard	Standard 1	120168	Unknown	220302	600	Dark	1	1	1	03:30:00	Inactive	No	No	Ground
Standard	Standard 1	120168	Unknown	220302	600	Dark	1	1	1	04:00:00	Inactive	No	No	Ground
Standard	Standard 1	120168	Unknown	220302	600	Dark	1	1	1	04:30:00	Inactive	No	No	Ground
Standard	Standard 1	120168	Unknown	220302	600	Dark	1	1	1	05:00:00	Inactive	No	No	Ground
Standard	Standard 1	120168	Unknown	220302	600	Dark	1	1	1	05:30:00	Inactive	No	No	Ground
Standard	Standard 1	120168	Unknown	220302	600	Dark	1	1	1	06:00:00	Inactive	No	No	Ground
Standard	Standard 1	120168	Unknown	220302	600	Dark	1	1	1	06:30:00	Inactive	No	No	Ground
Standard	Standard 1	120168	Unknown	220302	600	Dark	1	1	1	07:00:00	Inactive	No	No	Ground
Standard	Standard 1	120168	Unknown	220302	600	Dark	1	1	1	07:30:00	Inactive	No	No	Ground
Standard	Standard 1	120168	Unknown	220302	600	Dark	1	1	1	08:00:00	Inactive	No	No	Ground
Standard	Standard 1	120168	Unknown	220302	600	Dark	1	1	1	08:30:00	Inactive	No	No	Ground
Standard	Standard 1	120168	Unknown	220302	600	Dark	1	1	1	09:00:00	Inactive	No	No	Ground
Standard	Standard 1	120168	Unknown	220302	600	Dark	1	1	1	09:30:00	Inactive	No	No	Ground
Standard	Standard 1	120168	Unknown	220302	600	Dark	1	1	1	10:00:00	Inactive	No	No	Ground
Standard	Standard 2	120162	Female	220302	2400	Dark	1	1	1	00:30:00	Inactive	No	No	Ground
Standard	Standard 2	120162	Female	220302	2400	Dark	1	1	1	01:00:00	Inactive	No	No	Ground
Standard	Standard 2	120162	Female	220302	2400	Dark	1	1	1	01:30:00	Inactive	No	No	Ground
Standard	Standard 2	120162	Female	220302	2400	Dark	1	1	1	02:00:00	Inactive	No	No	Ground
Standard	Standard 2	120162	Female	220302	2400	Dark	1	1	1	02:30:00	Inactive	No	No	Ground
Standard	Standard 2	120162	Female	220302	2400	Dark	1	1	1	03:00:00	Inactive	No	No	Ground
Standard	Standard 2	120162	Female	220302	2400	Dark	1	1	1	03:30:00	Inactive	No	No	Ground
Standard	Standard 2	120162	Female	220302	2400	Dark	1	1	1	04:00:00	Inactive	No	No	Ground
Standard	Standard 2	120162	Female	220302	2400	Dark	1	1	1	04:30:00	Inactive	No	No	Ground
Standard	Standard 2	120162	Female	220302	2400	Dark	1	1	1	05:00:00	Inactive	No	No	Ground
Standard	Standard 2	120162	Female	220302	2400	Dark	1	1	1	05:30:00	Inactive	No	No	Ground
Standard	Standard 2	120162	Female	220302	2400	Dark	1	1	1	06:00:00	Inactive	No	No	Ground
Standard	Standard 2	120162	Female	220302	2400	Dark	1	1	1	06:30:00	Inactive	No	No	Ground
Standard	Standard 2	120162	Female	220302	2400	Dark	1	1	1	07:00:00	Inactive	No	No	Ground
Standard	Standard 2	120162	Female	220302	2400	Dark	1	1	1	07:30:00	Inactive	No	No	Ground
Standard	Standard 2	120162	Female	220302	2400	Dark	1	1	1	08:00:00	Inactive	No	No	Ground
Standard	Standard 2	120162	Female	220302	2400	Dark	1	1	1	08:30:00	Inactive	No	No	Ground
Standard	Standard 2	120162	Female	220302	2400	Dark	1	1	1	09:00:00	Inactive	No	No	Ground
Standard	Standard 2	120162	Female	220302	2400	Dark	1	1	1	09:30:00	Inactive	No	No	Ground
Standard	Standard 2	120162	Female	220302	2400	Dark	1	1	1	10:00:00	Inactive	No	No	Ground
Standard	Standard 2	120162	Female	220302	600	Dark	1	1	1	00:30:00	Inactive	No	No	Ground
Standard	Standard 2	120162	Female	220302	600	Dark	1	1	1	01:00:00	Inactive	No	No	Ground
Standard	Standard 2	120162	Female	220302	600	Dark	1	1	1	01:30:00	Inactive	No	No	Ground
Standard	Standard 2	120162	Female	220302	600	Dark	1	1	1	02:00:00	Inactive	No	No	Ground
Standard	Standard 2	120162	Female	220302	600	Dark	1	1	1	02:30:00	Inactive	No	No	Ground
Standard	Standard 2	120162	Female	220302	600	Dark	1	1	1	03:00:00	Inactive	No	No	Ground
Standard	Standard 2	120162	Female	220302	600	Dark	1	1	1	03:30:00	Inactive	No	No	Ground
Standard	Standard 2	120162	Female	220302	600	Dark	1	1	1	04:00:00	Inactive	No	No	Ground
Standard	Standard 2	120162	Female	220302	600	Dark	1	1	1	04:30:00	Inactive	No	No	Ground
Standard	Standard 2	120162	Female	220302	600	Dark	1	1	1	05:00:00	Inactive	No	No	Ground
Standard	Standard 2	120162	Female	220302	600	Dark	1	1	1	05:30:00	Inactive	No	No	Ground
Standard	Standard 2	120162	Female	220302	600	Dark	1	1	1	06:00:00	Inactive	No	No	Ground
Standard	Standard 2	120162	Female	220302	600	Dark	1	1	1	06:30:00	Inactive	No	No	Ground
Standard	Standard 2	120162	Female	220302	600	Dark	1	1	1	07:00:00	Inactive	No	No	Ground
Standard	Standard 2	120162	Female	220302	600	Dark	1	1	1	07:30:00	Inactive	No	No	Ground
Standard	Standard 2	120162	Female	220302	600	Dark	1	1	1	08:00:00	Inactive	No	No	Ground
Standard	Standard 2	120162	Female	220302	600	Dark	1	1	1	08:30:00	Inactive	No	No	Ground
Standard	Standard 2	120162	Female	220302	600	Dark	1	1	1	09:00:00	Inactive	No	No	Ground
Standard	Standard 2	120162	Female	220302	600	Dark	1	1	1	09:30:00	Inactive	No	No	Ground
Standard	Standard 2	120162	Female	220302	600	Dark	1	1	1	10:00:00	Inactive	No	No	Ground
Complex	Complex 3	120165	Male	220302	2400	Dark	1	1	1	00:30:00	Inactive	No	No	Ground
Complex	Complex 3	120165	Male	220302	2400	Dark	1	1	1	01:00:00	Inactive	No	No	Ground
Complex	Complex 3	120165	Male	220302	2400	Dark	1	1	1	01:30:00	Inactive	No	No	Ground
Complex	Complex 3	120165	Male	220302	2400	Dark	1	1	1	02:00:00	Inactive	No	No	Ground
Complex	Complex 3	120165	Male	220302	2400	Dark	1	1	1	02:30:00	Inactive	No	No	Ground
Complex	Complex 3	120165	Male	220302	2400	Dark	1	1	1	03:00:00	Inactive	No	No	Ground
Complex	Complex 3	120165	Male	220302	2400	Dark	1	1	1	03:30:00	Inactive	No	No	Ground
Complex	Complex 3	120165	Male	220302	2400	Dark	1	1	1	04:00:00	Inactive	No	No	Ground
Complex	Complex 3	120165	Male	220302	2400	Dark	1	1	1	04:30:00	Inactive	No	No	Ground
Complex	Complex 3	120165	Male	220302	2400	Dark	1	1	1	05:00:00	Inactive	No	No	Ground
Complex	Complex 3	120165	Male	220302	2400	Dark	1	1	1	05:30:00	Inactive	No	No	Ground
Complex	Complex 3	120165	Male	220302	2400	Dark	1	1	1	06:00:00	Inactive	No	No	Ground
Complex	Complex 3	120165	Male	220302	2400	Dark	1	1	1	06:30:00	Inactive	No	No	Ground
Complex	Complex 3	120165	Male	220302	2400	Dark	1	1	1	07:00:00	Inactive	No	No	Ground
Complex	Complex 3	120165	Male	220302	2400	Dark	1	1	1	07:30:00	Inactive	No	No	Ground
Complex	Complex 3	120165	Male	220302	2400	Dark	1	1	1	08:00:00	Inactive	No	No	Ground
Complex	Complex 3	120165	Male	220302	2400	Dark	1	1	1	08:30:00	Inactive	No	No	Ground
Complex	Complex 3	120165	Male	220302	2400	Dark	1	1	1	09:00:00	Inactive	No	No	Ground
Complex	Complex 3	120165	Male	220302	2400	Dark	1	1	1	09:30:00	Inactive	No	No	Ground
Complex	Complex 3	120165	Male	220302	2400	Dark	1	1	1	10:00:00	Inactive	No	No	Ground
Complex	Complex 3	120165	Male	220302	600	Dark	1	1	1	00:30:00	Inactive	No	No	Ground
Complex	Complex 3	120165	Male	220302	600	Dark	1	1	1	01:00:00	Inactive	No	No	Ground
Complex	Complex 3	120165	Male	220302	600	Dark	1	1	1	01:30:00	Inactive	No	No	Ground
Complex	Complex 3	120165	Male	220302	600	Dark	1	1	1	02:00:00	Inactive	No	No	Ground
Complex	Complex 3	120165	Male	220302	600	Dark	1	1	1	02:30:00	Inactive	No	No	Ground
Complex	Complex 3	120165	Male	220302	600	Dark	1	1	1	03:00:00	Inactive	No	No	Ground
Complex	Complex 3	120165	Male	220302	600	Dark	1	1	1	03:30:00	Inactive	No	No	Ground
Complex	Complex 3	120165	Male	220302	600	Dark	1	1	1	04:00:00	Inactive	No	No	Ground
Complex	Complex 3	120165	Male	220302	600	Dark	1	1	1	04:30:00	Inactive	No	No	Ground
Complex	Complex 3	120165	Male	220302	600	Dark	1	1	1	05:00:00	Inactive	No	No	Ground
Complex	Complex 3	120165	Male	220302	600	Dark	1	1	1	05:30:00	Inactive	No	No	Ground
Complex	Complex 3	120165	Male	220302	600	Dark	1	1	1	06:00:00	Inactive	No	No	Ground
Complex	Complex 3	120165	Male	220302	600	Dark	1	1	1	06:30:00	Inactive	No	No	Ground
Complex	Complex 3	120165	Male	220302	600	Dark	1	1	1	07:00:00	Inactive	No	No	Ground
Complex	Complex 3	120165	Male	220302	600	Dark	1	1	1	07:30:00	Inactive	No	No	Ground
Complex	Complex 3	120165	Male	220302	600	Dark	1	1	1	08:00:00	Inactive	No	No	Ground
Complex	Complex 3	120165	Male	220302	600	Dark	1	1	1	08:30:00	Inactive	No	No	Ground
Complex	Complex 3	120165	Male	220302	600	Dark	1	1	1	09:00:00	Inactive	No	No	Ground
Complex	Complex 3	120165	Male	220302	600	Dark	1	1	1	09:30:00	Inactive	No	No	Ground
Complex	Complex 3	120165	Male	220302	600	Dark	1	1	1	10:00:00	Inactive	No	No	Ground
Complex	Complex 1	120163	Male	220302	2400	Dark	1	1	1	00:30:00	Inactive	No	No	Ground
Complex	Complex 1	120163	Male	220302	2400	Dark	1	1	1	01:00:00	Inactive	No	No	Ground
Complex	Complex 1	120163	Male	220302	2400	Dark	1	1	1	01:30:00	Inactive	No	No	Ground
Complex	Complex 1	120163	Male	220302	2400	Dark	1	1	1	02:00:00	Inactive	No	No	Ground
Complex	Complex 1	120163	Male	220302	2400	Dark	1	1	1	02:30:00	Inactive	No	No	Ground
Complex	Complex 1	120163	Male	220302	2400	Dark	1	1	1	03:00:00	Inactive	No	No	Ground
Complex	Complex 1	120163	Male	220302	2400	Dark	1	1	1	03:30:00	Inactive	No	No	Ground
Complex	Complex 1	120163	Male	220302	2400	Dark	1	1	1	04:00:00	Inactive	No	No	Ground
Complex	Complex 1	120163	Male	220302	2400	Dark	1	1	1	04:30:00	Inactive	No	No	Ground
Complex	Complex 1	120163	Male	220302	2400	Dark	1	1	1	05:00:00	Inactive	No	No	Ground
Complex	Complex 1	120163	Male	220302	2400	Dark	1	1	1	05:30:00	Inactive	No	No	Ground
Complex	Complex 1	120163	Male	220302	2400	Dark	1	1	1	06:00:00	Inactive	No	No	Ground
Complex	Complex 1	120163	Male	220302	2400	Dark	1	1	1	06:30:00	Inactive	No	No	Ground
Complex	Complex 1	120163	Male	220302	2400	Dark	1	1	1	07:00:00	Inactive	No	No	Ground
Complex	Complex 1	120163	Male	220302	2400	Dark	1	1	1	07:30:00	Inactive	No	No	Ground
Complex	Complex 1	120163	Male	220302	2400	Dark	1	1	1	08:00:00	Inactive	No	No	Ground
Complex	Complex 1	120163	Male	220302	2400	Dark	1	1	1	08:30:00	Inactive	No	No	Ground
Complex	Complex 1	120163	Male	220302	2400	Dark	1	1	1	09:00:00	Inactive	No	No	Ground
Complex	Complex 1	120163	Male	220302	2400	Dark	1	1	1	09:30:00	Inactive	No	No	Ground
Complex	Complex 1	120163	Male	220302	2400	Dark	1	1	1	10:00:00	Inactive	No	No	Ground
Complex	Complex 1	120163	Male	220302	600	Dark	1	1	1	00:30:00	Inactive	No	No	Ground
Complex	Complex 1	120163	Male	220302	600	Dark	1	1	1	01:00:00	Inactive	No	No	Ground
Complex	Complex 1	120163	Male	220302	600	Dark	1	1	1	01:30:00	Inactive	No	No	Ground
Complex	Complex 1	120163	Male	220302	600	Dark	1	1	1	02:00:00	Inactive	No	No	Ground
Complex	Complex 1	120163	Male	220302	600	Dark	1	1	1	02:30:00	Inactive	No	No	Ground
Complex	Complex 1	120163	Male	220302	600	Dark	1	1	1	03:00:00	Inactive	No	No	Ground
Complex	Complex 1	120163	Male	220302	600	Dark	1	1	1	03:30:00	Inactive	No	No	Ground
Complex	Complex 1	120163	Male	220302	600	Dark	1	1	1	04:00:00	Inactive	No	No	Ground
Complex	Complex 1	120163	Male	220302	600	Dark	1	1	1	04:30:00	Inactive	No	No	Ground
Complex	Complex 1	120163	Male	220302	600	Dark	1	1	1	05:00:00	Inactive	No	No	Ground
Complex	Complex 1	120163	Male	220302	600	Dark	1	1	1	05:30:00	Inactive	No	No	Ground
Complex	Complex 1	120163	Male	220302	600	Dark	1	1	1	06:00:00	Inactive	No	No	Ground
Complex	Complex 1	120163	Male	220302	600	Dark	1	1	1	06:30:00	Inactive	No	No	Ground
Complex	Complex 1	120163	Male	220302	600	Dark	1	1	1	07:00:00	Inactive	No	No	Ground
Complex	Complex 1	120163	Male	220302	600	Dark	1	1	1	07:30:00	Inactive	No	No	Ground
Complex	Complex 1	120163	Male	220302	600	Dark	1	1	1	08:00:00	Inactive	No	No	Ground
Complex	Complex 1	120163	Male	220302	600	Dark	1	1	1	08:30:00	Inactive	No	No	Ground
Complex	Complex 1	120163	Male	220302	600	Dark	1	1	1	09:00:00	Inactive	No	No	Ground
Complex	Complex 1	120163	Male	220302	600	Dark	1	1	1	09:30:00	Inactive	No	No	Ground
Complex	Complex 1	120163	Male	220302	600	Dark	1	1	1	10:00:00	Inactive	No	No	Ground
Complex	Complex 4	120161	Unknown	220302	2400	Dark	1	1	1	00:30:00	Inactive	No	No	Ground
Complex	Complex 4	120161	Unknown	220302	2400	Dark	1	1	1	01:00:00	Inactive	No	No	Ground
Complex	Complex 4	120161	Unknown	220302	2400	Dark	1	1	1	01:30:00	Inactive	No	No	Ground
Complex	Complex 4	120161	Unknown	220302	2400	Dark	1	1	1	02:00:00	Inactive	No	No	Ground
Complex	Complex 4	120161	Unknown	220302	2400	Dark	1	1	1	02:30:00	Inactive	No	No	Ground
Complex	Complex 4	120161	Unknown	220302	2400	Dark	1	1	1	03:00:00	Inactive	No	No	Ground
Complex	Complex 4	120161	Unknown	220302	2400	Dark	1	1	1	03:30:00	Inactive	No	No	Ground
Complex	Complex 4	120161	Unknown	220302	2400	Dark	1	1	1	04:00:00	Inactive	No	No	Ground
Complex	Complex 4	120161	Unknown	220302	2400	Dark	1	1	1	04:30:00	Inactive	No	No	Ground
Complex	Complex 4	120161	Unknown	220302	2400	Dark	1	1	1	05:00:00	Inactive	No	No	Ground
Complex	Complex 4	120161	Unknown	220302	2400	Dark	1	1	1	05:30:00	Inactive	No	No	Ground
Complex	Complex 4	120161	Unknown	220302	2400	Dark	1	1	1	06:00:00	Inactive	No	No	Ground
Complex	Complex 4	120161	Unknown	220302	2400	Dark	1	1	1	06:30:00	Inactive	No	No	Ground
Complex	Complex 4	120161	Unknown	220302	2400	Dark	1	1	1	07:00:00	Inactive	No	No	Ground
Complex	Complex 4	120161	Unknown	220302	2400	Dark	1	1	1	07:30:00	Inactive	No	No	Ground
Complex	Complex 4	120161	Unknown	220302	2400	Dark	1	1	1	08:00:00	Inactive	No	No	Ground
Complex	Complex 4	120161	Unknown	220302	2400	Dark	1	1	1	08:30:00	Inactive	No	No	Ground
Complex	Complex 4	120161	Unknown	220302	2400	Dark	1	1	1	09:00:00	Inactive	No	No	Ground
Complex	Complex 4	120161	Unknown	220302	2400	Dark	1	1	1	09:30:00	Inactive	No	No	Ground
Complex	Complex 4	120161	Unknown	220302	2400	Dark	1	1	1	10:00:00	Inactive	No	No	Ground
Complex	Complex 4	120161	Unknown	220302	600	Dark	1	1	1	00:30:00	Inactive	No	No	Ground
Complex	Complex 4	120161	Unknown	220302	600	Dark	1	1	1	01:00:00	Inactive	No	No	Ground
Complex	Complex 4	120161	Unknown	220302	600	Dark	1	1	1	01:30:00	Inactive	No	No	Ground
Complex	Complex 4	120161	Unknown	220302	600	Dark	1	1	1	02:00:00	Inactive	No	No	Ground
Complex	Complex 4	120161	Unknown	220302	600	Dark	1	1	1	02:30:00	Inactive	No	No	Ground
Complex	Complex 4	120161	Unknown	220302	600	Dark	1	1	1	03:00:00	Inactive	No	No	Ground
Complex	Complex 4	120161	Unknown	220302	600	Dark	1	1	1	03:30:00	Inactive	No	No	Ground
Complex	Complex 4	120161	Unknown	220302	600	Dark	1	1	1	04:00:00	Inactive	No	No	Ground
Complex	Complex 4	120161	Unknown	220302	600	Dark	1	1	1	04:30:00	Inactive	No	No	Ground
Complex	Complex 4	120161	Unknown	220302	600	Dark	1	1	1	05:00:00	Inactive	No	No	Ground
Complex	Complex 4	120161	Unknown	220302	600	Dark	1	1	1	05:30:00	Inactive	No	No	Ground
Complex	Complex 4	120161	Unknown	220302	600	Dark	1	1	1	06:00:00	Inactive	No	No	Ground
Complex	Complex 4	120161	Unknown	220302	600	Dark	1	1	1	06:30:00	Inactive	No	No	Ground
Complex	Complex 4	120161	Unknown	220302	600	Dark	1	1	1	07:00:00	Inactive	No	No	Ground
Complex	Complex 4	120161	Unknown	220302	600	Dark	1	1	1	07:30:00	Inactive	No	No	Ground
Complex	Complex 4	120161	Unknown	220302	600	Dark	1	1	1	08:00:00	Inactive	No	No	Ground
Complex	Complex 4	120161	Unknown	220302	600	Dark	1	1	1	08:30:00	Inactive	No	No	Ground
Complex	Complex 4	120161	Unknown	220302	600	Dark	1	1	1	09:00:00	Inactive	No	No	Ground
Complex	Complex 4	120161	Unknown	220302	600	Dark	1	1	1	09:30:00	Inactive	No	No	Ground
Complex	Complex 4	120161	Unknown	220302	600	Dark	1	1	1	10:00:00	Inactive	No	No	Ground
Complex	Complex 2	120158	Unknown	220302	2400	Dark	1	1	1	00:30:00	Inactive	No	No	Ground
Complex	Complex 2	120158	Unknown	220302	2400	Dark	1	1	1	01:00:00	Inactive	No	No	Ground
Complex	Complex 2	120158	Unknown	220302	2400	Dark	1	1	1	01:30:00	Inactive	No	No	Ground
Complex	Complex 2	120158	Unknown	220302	2400	Dark	1	1	1	02:00:00	Inactive	No	No	Ground
Complex	Complex 2	120158	Unknown	220302	2400	Dark	1	1	1	02:30:00	Inactive	No	No	Ground
Complex	Complex 2	120158	Unknown	220302	2400	Dark	1	1	1	03:00:00	Inactive	No	No	Ground
Complex	Complex 2	120158	Unknown	220302	2400	Dark	1	1	1	03:30:00	Inactive	No	No	Ground
Complex	Complex 2	120158	Unknown	220302	2400	Dark	1	1	1	04:00:00	Inactive	No	No	Ground
Complex	Complex 2	120158	Unknown	220302	2400	Dark	1	1	1	04:30:00	Inactive	No	No	Ground
Complex	Complex 2	120158	Unknown	220302	2400	Dark	1	1	1	05:00:00	Inactive	No	No	Ground
Complex	Complex 2	120158	Unknown	220302	2400	Dark	1	1	1	05:30:00	Inactive	No	No	Ground
Complex	Complex 2	120158	Unknown	220302	2400	Dark	1	1	1	06:00:00	Inactive	No	No	Ground
Complex	Complex 2	120158	Unknown	220302	2400	Dark	1	1	1	06:30:00	Inactive	No	No	Ground
Complex	Complex 2	120158	Unknown	220302	2400	Dark	1	1	1	07:00:00	Inactive	No	No	Ground
Complex	Complex 2	120158	Unknown	220302	2400	Dark	1	1	1	07:30:00	Inactive	No	No	Ground
Complex	Complex 2	120158	Unknown	220302	2400	Dark	1	1	1	08:00:00	Inactive	No	No	Ground
Complex	Complex 2	120158	Unknown	220302	2400	Dark	1	1	1	08:30:00	Inactive	No	No	Ground
Complex	Complex 2	120158	Unknown	220302	2400	Dark	1	1	1	09:00:00	Inactive	No	No	Ground
Complex	Complex 2	120158	Unknown	220302	2400	Dark	1	1	1	09:30:00	Inactive	No	No	Ground
Complex	Complex 2	120158	Unknown	220302	2400	Dark	1	1	1	10:00:00	Inactive	No	No	Ground
Complex	Complex 2	120158	Unknown	220302	600	Dark	1	1	1	00:30:00	Inactive	No	No	Ground
Complex	Complex 2	120158	Unknown	220302	600	Dark	1	1	1	01:00:00	Inactive	No	No	Ground
Complex	Complex 2	120158	Unknown	220302	600	Dark	1	1	1	01:30:00	Inactive	No	No	Ground
Complex	Complex 2	120158	Unknown	220302	600	Dark	1	1	1	02:00:00	Inactive	No	No	Ground
Complex	Complex 2	120158	Unknown	220302	600	Dark	1	1	1	02:30:00	Inactive	No	No	Ground
Complex	Complex 2	120158	Unknown	220302	600	Dark	1	1	1	03:00:00	Inactive	No	No	Ground
Complex	Complex 2	120158	Unknown	220302	600	Dark	1	1	1	03:30:00	Inactive	No	No	Ground
Complex	Complex 2	120158	Unknown	220302	600	Dark	1	1	1	04:00:00	Inactive	No	No	Ground
Complex	Complex 2	120158	Unknown	220302	600	Dark	1	1	1	04:30:00	Inactive	No	No	Ground
Complex	Complex 2	120158	Unknown	220302	600	Dark	1	1	1	05:00:00	Inactive	No	No	Ground
Complex	Complex 2	120158	Unknown	220302	600	Dark	1	1	1	05:30:00	Inactive	No	No	Ground
Complex	Complex 2	120158	Unknown	220302	600	Dark	1	1	1	06:00:00	Inactive	No	No	Ground
Complex	Complex 2	120158	Unknown	220302	600	Dark	1	1	1	06:30:00	Inactive	No	No	Ground
Complex	Complex 2	120158	Unknown	220302	600	Dark	1	1	1	07:00:00	Inactive	No	No	Ground
Complex	Complex 2	120158	Unknown	220302	600	Dark	1	1	1	07:30:00	Inactive	No	No	Ground
Complex	Complex 2	120158	Unknown	220302	600	Dark	1	1	1	08:00:00	Inactive	No	No	Ground
Complex	Complex 2	120158	Unknown	220302	600	Dark	1	1	1	08:30:00	Inactive	No	No	Ground
Complex	Complex 2	120158	Unknown	220302	600	Dark	1	1	1	09:00:00	Inactive	No	No	Ground
Complex	Complex 2	120158	Unknown	220302	600	Dark	1	1	1	09:30:00	Inactive	No	No	Ground
Complex	Complex 2	120158	Unknown	220302	600	Dark	1	1	1	10:00:00	Inactive	No	No	Ground
Standard	Standard 3	120155	Unknown	220303	100	Dark	1	1	1	00:30:00	Inactive	No	No	Ground
Standard	Standard 3	120155	Unknown	220303	100	Dark	1	1	1	01:00:00	Inactive	No	No	Ground
Standard	Standard 3	120155	Unknown	220303	100	Dark	1	1	1	01:30:00	Inactive	No	No	Ground
Standard	Standard 3	120155	Unknown	220303	100	Dark	1	1	1	02:00:00	Inactive	No	No	Ground
Standard	Standard 3	120155	Unknown	220303	100	Dark	1	1	1	02:30:00	Inactive	No	No	Ground
Standard	Standard 3	120155	Unknown	220303	100	Dark	1	1	1	03:00:00	Inactive	No	No	Ground
Standard	Standard 3	120155	Unknown	220303	100	Dark	1	1	1	03:30:00	Inactive	No	No	Ground
Standard	Standard 3	120155	Unknown	220303	100	Dark	1	1	1	04:00:00	Inactive	No	No	Ground
Standard	Standard 3	120155	Unknown	220303	100	Dark	1	1	1	04:30:00	Inactive	No	No	Ground
Standard	Standard 3	120155	Unknown	220303	100	Dark	1	1	1	05:00:00	Inactive	No	No	Ground
Standard	Standard 3	120155	Unknown	220303	100	Dark	1	1	1	05:30:00	Inactive	No	No	Ground
Standard	Standard 3	120155	Unknown	220303	100	Dark	1	1	1	06:00:00	Inactive	No	No	Ground
Standard	Standard 3	120155	Unknown	220303	100	Dark	1	1	1	06:30:00	Inactive	No	No	Ground
Standard	Standard 3	120155	Unknown	220303	100	Dark	1	1	1	07:00:00	Inactive	No	No	Ground
Standard	Standard 3	120155	Unknown	220303	100	Dark	1	1	1	07:30:00	Inactive	No	No	Ground
Standard	Standard 3	120155	Unknown	220303	100	Dark	1	1	1	08:00:00	Inactive	No	No	Ground
Standard	Standard 3	120155	Unknown	220303	100	Dark	1	1	1	08:30:00	Inactive	No	No	Ground
Standard	Standard 3	120155	Unknown	220303	100	Dark	1	1	1	09:00:00	Inactive	No	No	Ground
Standard	Standard 3	120155	Unknown	220303	100	Dark	1	1	1	09:30:00	Inactive	No	No	Ground
Standard	Standard 3	120155	Unknown	220303	100	Dark	1	1	1	10:00:00	Inactive	No	No	Ground
Standard	Standard 3	120155	Unknown	220303	900	Light	1	1	1	00:30:00	Inactive	No	No	Wall
Standard	Standard 3	120155	Unknown	220303	900	Light	1	1	1	01:00:00	Inactive	No	No	Wall
Standard	Standard 3	120155	Unknown	220303	900	Light	1	1	1	01:30:00	Inactive	No	No	Wall
Standard	Standard 3	120155	Unknown	220303	900	Light	1	1	1	02:00:00	Inactive	No	No	Wall
Standard	Standard 3	120155	Unknown	220303	900	Light	1	1	1	02:30:00	Inactive	No	No	Wall
Standard	Standard 3	120155	Unknown	220303	900	Light	1	1	1	03:00:00	Inactive	No	No	Wall
Standard	Standard 3	120155	Unknown	220303	900	Light	1	1	1	03:30:00	Inactive	No	No	Wall
Standard	Standard 3	120155	Unknown	220303	900	Light	1	1	1	04:00:00	Inactive	No	No	Wall
Standard	Standard 3	120155	Unknown	220303	900	Light	1	1	1	04:30:00	Inactive	No	No	Wall
Standard	Standard 3	120155	Unknown	220303	900	Light	1	1	1	05:00:00	Inactive	No	No	Wall
Standard	Standard 3	120155	Unknown	220303	900	Light	1	1	1	05:30:00	Inactive	No	No	Wall
Standard	Standard 3	120155	Unknown	220303	900	Light	1	1	1	06:00:00	Inactive	No	No	Wall
Standard	Standard 3	120155	Unknown	220303	900	Light	1	1	1	06:30:00	Inactive	No	No	Wall
Standard	Standard 3	120155	Unknown	220303	900	Light	1	1	1	07:00:00	Inactive	No	No	Wall
Standard	Standard 3	120155	Unknown	220303	900	Light	1	1	1	07:30:00	Inactive	No	No	Wall
Standard	Standard 3	120155	Unknown	220303	900	Light	1	1	1	08:00:00	Inactive	No	No	Wall
Standard	Standard 3	120155	Unknown	220303	900	Light	1	1	1	08:30:00	Inactive	No	No	Wall
Standard	Standard 3	120155	Unknown	220303	900	Light	1	1	1	09:00:00	Inactive	No	No	Wall
Standard	Standard 3	120155	Unknown	220303	900	Light	1	1	1	09:30:00	Inactive	No	No	Wall
Standard	Standard 3	120155	Unknown	220303	900	Light	1	1	1	10:00:00	Inactive	No	No	Wall
Standard	Standard 4	120156	Male	220303	900	Light	1	1	1	00:30:00	Inactive	No	No	Ground
Standard	Standard 4	120156	Male	220303	900	Light	1	1	1	01:00:00	Inactive	No	No	Ground
Standard	Standard 4	120156	Male	220303	900	Light	1	1	1	01:30:00	Inactive	No	No	Ground
Standard	Standard 4	120156	Male	220303	900	Light	1	1	1	02:00:00	Inactive	No	No	Ground
Standard	Standard 4	120156	Male	220303	900	Light	1	1	1	02:30:00	Inactive	No	No	Ground
Standard	Standard 4	120156	Male	220303	900	Light	1	1	1	03:00:00	Inactive	No	No	Ground
Standard	Standard 4	120156	Male	220303	900	Light	1	1	1	03:30:00	Inactive	No	No	Ground
Standard	Standard 4	120156	Male	220303	900	Light	1	1	1	04:00:00	Inactive	No	No	Ground
Standard	Standard 4	120156	Male	220303	900	Light	1	1	1	04:30:00	Inactive	No	No	Ground
Standard	Standard 4	120156	Male	220303	900	Light	1	1	1	05:00:00	Inactive	No	No	Ground
Standard	Standard 4	120156	Male	220303	900	Light	1	1	1	05:30:00	Inactive	No	No	Ground
Standard	Standard 4	120156	Male	220303	900	Light	1	1	1	06:00:00	Inactive	No	No	Ground
Standard	Standard 4	120156	Male	220303	900	Light	1	1	1	06:30:00	Inactive	No	No	Ground
Standard	Standard 4	120156	Male	220303	900	Light	1	1	1	07:00:00	Inactive	No	No	Ground
Standard	Standard 4	120156	Male	220303	900	Light	1	1	1	07:30:00	Inactive	No	No	Ground
Standard	Standard 4	120156	Male	220303	900	Light	1	1	1	08:00:00	Inactive	No	No	Ground
Standard	Standard 4	120156	Male	220303	900	Light	1	1	1	08:30:00	Inactive	No	No	Ground
Standard	Standard 4	120156	Male	220303	900	Light	1	1	1	09:00:00	Inactive	No	No	Ground
Standard	Standard 4	120156	Male	220303	900	Light	1	1	1	09:30:00	Inactive	No	No	Ground
Standard	Standard 4	120156	Male	220303	900	Light	1	1	1	10:00:00	Inactive	No	No	Ground
Standard	Standard 1	120168	Unknown	220303	100	Dark	1	1	1	00:30:00	Inactive	No	No	Ground
Standard	Standard 1	120168	Unknown	220303	100	Dark	1	1	1	01:00:00	Inactive	No	No	Ground
Standard	Standard 1	120168	Unknown	220303	100	Dark	1	1	1	01:30:00	Inactive	No	No	Ground
Standard	Standard 1	120168	Unknown	220303	100	Dark	1	1	1	02:00:00	Inactive	No	No	Ground
Standard	Standard 1	120168	Unknown	220303	100	Dark	1	1	1	02:30:00	Inactive	No	No	Ground
Standard	Standard 1	120168	Unknown	220303	100	Dark	1	1	1	03:00:00	Inactive	No	No	Ground
Standard	Standard 1	120168	Unknown	220303	100	Dark	1	1	1	03:30:00	Inactive	No	No	Ground
Standard	Standard 1	120168	Unknown	220303	100	Dark	1	1	1	04:00:00	Inactive	No	No	Ground
Standard	Standard 1	120168	Unknown	220303	100	Dark	1	1	1	04:30:00	Inactive	No	No	Ground
Standard	Standard 1	120168	Unknown	220303	100	Dark	1	1	1	05:00:00	Inactive	No	No	Ground
Standard	Standard 1	120168	Unknown	220303	100	Dark	1	1	1	05:30:00	Inactive	No	No	Ground
Standard	Standard 1	120168	Unknown	220303	100	Dark	1	1	1	06:00:00	Inactive	No	No	Ground
Standard	Standard 1	120168	Unknown	220303	100	Dark	1	1	1	06:30:00	Inactive	No	No	Ground
Standard	Standard 1	120168	Unknown	220303	100	Dark	1	1	1	07:00:00	Inactive	No	No	Ground
Standard	Standard 1	120168	Unknown	220303	100	Dark	1	1	1	07:30:00	Inactive	No	No	Ground
Standard	Standard 1	120168	Unknown	220303	100	Dark	1	1	1	08:00:00	Inactive	No	No	Ground
Standard	Standard 1	120168	Unknown	220303	100	Dark	1	1	1	08:30:00	Inactive	No	No	Ground
Standard	Standard 1	120168	Unknown	220303	100	Dark	1	1	1	09:00:00	Inactive	No	No	Ground
Standard	Standard 1	120168	Unknown	220303	100	Dark	1	1	1	09:30:00	Inactive	No	No	Ground
Standard	Standard 1	120168	Unknown	220303	100	Dark	1	1	1	10:00:00	Inactive	No	No	Ground
Standard	Standard 1	120168	Unknown	220303	900	Light	1	1	1	00:30:00	Inactive	No	No	Ground
Standard	Standard 1	120168	Unknown	220303	900	Light	1	1	1	01:00:00	Inactive	No	No	Ground
Standard	Standard 1	120168	Unknown	220303	900	Light	1	1	1	01:30:00	Inactive	No	No	Ground
Standard	Standard 1	120168	Unknown	220303	900	Light	1	1	1	02:00:00	Inactive	No	No	Ground
Standard	Standard 1	120168	Unknown	220303	900	Light	1	1	1	02:30:00	Inactive	No	No	Ground
Standard	Standard 1	120168	Unknown	220303	900	Light	1	1	1	03:00:00	Inactive	No	No	Ground
Standard	Standard 1	120168	Unknown	220303	900	Light	1	1	1	03:30:00	Inactive	No	No	Ground
Standard	Standard 1	120168	Unknown	220303	900	Light	1	1	1	04:00:00	Inactive	No	No	Ground
Standard	Standard 1	120168	Unknown	220303	900	Light	1	1	1	04:30:00	Inactive	No	No	Ground
Standard	Standard 1	120168	Unknown	220303	900	Light	1	1	1	05:00:00	Inactive	No	No	Ground
Standard	Standard 1	120168	Unknown	220303	900	Light	1	1	1	05:30:00	Inactive	No	No	Ground
Standard	Standard 1	120168	Unknown	220303	900	Light	1	1	1	06:00:00	Inactive	No	No	Ground
Standard	Standard 1	120168	Unknown	220303	900	Light	1	1	1	06:30:00	Inactive	No	No	Ground
Standard	Standard 1	120168	Unknown	220303	900	Light	1	1	1	07:00:00	Inactive	No	No	Ground
Standard	Standard 1	120168	Unknown	220303	900	Light	1	1	1	07:30:00	Inactive	No	No	Ground
Standard	Standard 1	120168	Unknown	220303	900	Light	1	1	1	08:00:00	Inactive	No	No	Ground
Standard	Standard 1	120168	Unknown	220303	900	Light	1	1	1	08:30:00	Inactive	No	No	Ground
Standard	Standard 1	120168	Unknown	220303	900	Light	1	1	1	09:00:00	Inactive	No	No	Ground
Standard	Standard 1	120168	Unknown	220303	900	Light	1	1	1	09:30:00	Inactive	No	No	Ground
Standard	Standard 1	120168	Unknown	220303	900	Light	1	1	1	10:00:00	Inactive	No	No	Ground
Standard	Standard 2	120162	Female	220303	100	Dark	1	1	1	00:30:00	Inactive	No	No	Wall
Standard	Standard 2	120162	Female	220303	100	Dark	1	1	1	01:00:00	Inactive	No	No	Wall
Standard	Standard 2	120162	Female	220303	100	Dark	1	1	1	01:30:00	Inactive	No	No	Wall
Standard	Standard 2	120162	Female	220303	100	Dark	1	1	1	02:00:00	Inactive	No	No	Wall
Standard	Standard 2	120162	Female	220303	100	Dark	1	1	1	02:30:00	Inactive	No	No	Wall
Standard	Standard 2	120162	Female	220303	100	Dark	1	1	1	03:00:00	Inactive	No	No	Wall
Standard	Standard 2	120162	Female	220303	100	Dark	1	1	1	03:30:00	Inactive	No	No	Wall
Standard	Standard 2	120162	Female	220303	100	Dark	1	1	1	04:00:00	Inactive	No	No	Wall
Standard	Standard 2	120162	Female	220303	100	Dark	1	1	1	04:30:00	Inactive	No	No	Wall
Standard	Standard 2	120162	Female	220303	100	Dark	1	1	1	05:00:00	Inactive	No	No	Wall
Standard	Standard 2	120162	Female	220303	100	Dark	1	1	1	05:30:00	Inactive	No	No	Wall
Standard	Standard 2	120162	Female	220303	100	Dark	1	1	1	06:00:00	Inactive	No	No	Wall
Standard	Standard 2	120162	Female	220303	100	Dark	1	1	1	06:30:00	Inactive	No	No	Wall
Standard	Standard 2	120162	Female	220303	100	Dark	1	1	1	07:00:00	Inactive	No	No	Wall
Standard	Standard 2	120162	Female	220303	100	Dark	1	1	1	07:30:00	Inactive	No	No	Wall
Standard	Standard 2	120162	Female	220303	100	Dark	1	1	1	08:00:00	Inactive	No	No	Wall
Standard	Standard 2	120162	Female	220303	100	Dark	1	1	1	08:30:00	Inactive	No	No	Wall
Standard	Standard 2	120162	Female	220303	100	Dark	1	1	1	09:00:00	Inactive	No	No	Wall
Standard	Standard 2	120162	Female	220303	100	Dark	1	1	1	09:30:00	Inactive	No	No	Wall
Standard	Standard 2	120162	Female	220303	100	Dark	1	1	1	10:00:00	Inactive	No	No	Wall
Standard	Standard 2	120162	Female	220303	900	Light	1	1	1	00:30:00	Inactive	No	No	Wall
Standard	Standard 2	120162	Female	220303	900	Light	1	1	1	01:00:00	Inactive	No	No	Wall
Standard	Standard 2	120162	Female	220303	900	Light	1	1	1	01:30:00	Inactive	No	No	Wall
Standard	Standard 2	120162	Female	220303	900	Light	1	1	1	02:00:00	Inactive	No	No	Wall
Standard	Standard 2	120162	Female	220303	900	Light	1	1	1	02:30:00	Inactive	No	No	Wall
Standard	Standard 2	120162	Female	220303	900	Light	1	1	1	03:00:00	Inactive	No	No	Wall
Standard	Standard 2	120162	Female	220303	900	Light	1	1	1	03:30:00	Inactive	No	No	Wall
Standard	Standard 2	120162	Female	220303	900	Light	1	1	1	04:00:00	Inactive	No	No	Wall
Standard	Standard 2	120162	Female	220303	900	Light	1	1	1	04:30:00	Inactive	No	No	Wall
Standard	Standard 2	120162	Female	220303	900	Light	1	1	1	05:00:00	Inactive	No	No	Wall
Standard	Standard 2	120162	Female	220303	900	Light	1	1	1	05:30:00	Inactive	No	No	Wall
Standard	Standard 2	120162	Female	220303	900	Light	1	1	1	06:00:00	Inactive	No	No	Wall
Standard	Standard 2	120162	Female	220303	900	Light	1	1	1	06:30:00	Inactive	No	No	Wall
Standard	Standard 2	120162	Female	220303	900	Light	1	1	1	07:00:00	Inactive	No	No	Wall
Standard	Standard 2	120162	Female	220303	900	Light	1	1	1	07:30:00	Inactive	No	No	Wall
Standard	Standard 2	120162	Female	220303	900	Light	1	1	1	08:00:00	Inactive	No	No	Wall
Standard	Standard 2	120162	Female	220303	900	Light	1	1	1	08:30:00	Inactive	No	No	Wall
Standard	Standard 2	120162	Female	220303	900	Light	1	1	1	09:00:00	Inactive	No	No	Wall
Standard	Standard 2	120162	Female	220303	900	Light	1	1	1	09:30:00	Inactive	No	No	Wall
Standard	Standard 2	120162	Female	220303	900	Light	1	1	1	10:00:00	Inactive	No	No	Wall
Complex	Complex 3	120165	Male	220303	100	Dark	1	1	1	00:30:00	Inactive	No	No	Ground
Complex	Complex 3	120165	Male	220303	100	Dark	1	1	1	01:00:00	Inactive	No	No	Ground
Complex	Complex 3	120165	Male	220303	100	Dark	1	1	1	01:30:00	Inactive	No	No	Ground
Complex	Complex 3	120165	Male	220303	100	Dark	1	1	1	02:00:00	Inactive	No	No	Ground
Complex	Complex 3	120165	Male	220303	100	Dark	1	1	1	02:30:00	Inactive	No	No	Ground
Complex	Complex 3	120165	Male	220303	100	Dark	1	1	1	03:00:00	Inactive	No	No	Ground
Complex	Complex 3	120165	Male	220303	100	Dark	1	1	1	03:30:00	Inactive	No	No	Ground
Complex	Complex 3	120165	Male	220303	100	Dark	1	1	1	04:00:00	Inactive	No	No	Ground
Complex	Complex 3	120165	Male	220303	100	Dark	1	1	1	04:30:00	Inactive	No	No	Ground
Complex	Complex 3	120165	Male	220303	100	Dark	1	1	1	05:00:00	Inactive	No	No	Ground
Complex	Complex 3	120165	Male	220303	100	Dark	1	1	1	05:30:00	Inactive	No	No	Ground
Complex	Complex 3	120165	Male	220303	100	Dark	1	1	1	06:00:00	Inactive	No	No	Ground
Complex	Complex 3	120165	Male	220303	100	Dark	1	1	1	06:30:00	Inactive	No	No	Ground
Complex	Complex 3	120165	Male	220303	100	Dark	1	1	1	07:00:00	Inactive	No	No	Ground
Complex	Complex 3	120165	Male	220303	100	Dark	1	1	1	07:30:00	Inactive	No	No	Ground
Complex	Complex 3	120165	Male	220303	100	Dark	1	1	1	08:00:00	Inactive	No	No	Ground
Complex	Complex 3	120165	Male	220303	100	Dark	1	1	1	08:30:00	Inactive	No	No	Ground
Complex	Complex 3	120165	Male	220303	100	Dark	1	1	1	09:00:00	Inactive	No	No	Ground
Complex	Complex 3	120165	Male	220303	100	Dark	1	1	1	09:30:00	Inactive	No	No	Ground
Complex	Complex 3	120165	Male	220303	100	Dark	1	1	1	10:00:00	Inactive	No	No	Ground
Complex	Complex 3	120165	Male	220303	900	Light	1	1	1	00:30:00	Inactive	No	No	Ground
Complex	Complex 3	120165	Male	220303	900	Light	1	1	1	01:00:00	Inactive	No	No	Ground
Complex	Complex 3	120165	Male	220303	900	Light	1	1	1	01:30:00	Inactive	No	No	Ground
Complex	Complex 3	120165	Male	220303	900	Light	1	1	1	02:00:00	Inactive	No	No	Ground
Complex	Complex 3	120165	Male	220303	900	Light	1	1	1	02:30:00	Inactive	No	No	Ground
Complex	Complex 3	120165	Male	220303	900	Light	1	1	1	03:00:00	Inactive	No	No	Ground
Complex	Complex 3	120165	Male	220303	900	Light	1	1	1	03:30:00	Inactive	No	No	Ground
Complex	Complex 3	120165	Male	220303	900	Light	1	1	1	04:00:00	Inactive	No	No	Ground
Complex	Complex 3	120165	Male	220303	900	Light	1	1	1	04:30:00	Inactive	No	No	Ground
Complex	Complex 3	120165	Male	220303	900	Light	1	1	1	05:00:00	Inactive	No	No	Ground
Complex	Complex 3	120165	Male	220303	900	Light	1	1	1	05:30:00	Inactive	No	No	Ground
Complex	Complex 3	120165	Male	220303	900	Light	1	1	1	06:00:00	Inactive	No	No	Ground
Complex	Complex 3	120165	Male	220303	900	Light	1	1	1	06:30:00	Inactive	No	No	Ground
Complex	Complex 3	120165	Male	220303	900	Light	1	1	1	07:00:00	Inactive	No	No	Ground
Complex	Complex 3	120165	Male	220303	900	Light	1	1	1	07:30:00	Inactive	No	No	Ground
Complex	Complex 3	120165	Male	220303	900	Light	1	1	1	08:00:00	Inactive	No	No	Ground
Complex	Complex 3	120165	Male	220303	900	Light	1	1	1	08:30:00	Inactive	No	No	Ground
Complex	Complex 3	120165	Male	220303	900	Light	1	1	1	09:00:00	Inactive	No	No	Ground
Complex	Complex 3	120165	Male	220303	900	Light	1	1	1	09:30:00	Inactive	No	No	Ground
Complex	Complex 3	120165	Male	220303	900	Light	1	1	1	10:00:00	Inactive	No	No	Ground
Complex	Complex 1	120163	Male	220303	100	Dark	1	1	1	00:30:00	Inactive	Yes	No	Ground	Branch
Complex	Complex 1	120163	Male	220303	100	Dark	1	1	1	01:00:00	Inactive	Yes	No	Ground	Branch
Complex	Complex 1	120163	Male	220303	100	Dark	1	1	1	01:30:00	Inactive	Yes	No	Ground	Branch
Complex	Complex 1	120163	Male	220303	100	Dark	1	1	1	02:00:00	Inactive	Yes	No	Ground	Branch
Complex	Complex 1	120163	Male	220303	100	Dark	1	1	1	02:30:00	Inactive	Yes	No	Ground	Branch
Complex	Complex 1	120163	Male	220303	100	Dark	1	1	1	03:00:00	Inactive	Yes	No	Ground	Branch
Complex	Complex 1	120163	Male	220303	100	Dark	1	1	1	03:30:00	Inactive	Yes	No	Ground	Branch
Complex	Complex 1	120163	Male	220303	100	Dark	1	1	1	04:00:00	Inactive	Yes	No	Ground	Branch
Complex	Complex 1	120163	Male	220303	100	Dark	1	1	1	04:30:00	Inactive	Yes	No	Ground	Branch
Complex	Complex 1	120163	Male	220303	100	Dark	1	1	1	05:00:00	Inactive	Yes	No	Ground	Branch
Complex	Complex 1	120163	Male	220303	100	Dark	1	1	1	05:30:00	Inactive	Yes	No	Ground	Branch
Complex	Complex 1	120163	Male	220303	100	Dark	1	1	1	06:00:00	Inactive	Yes	No	Ground	Branch
Complex	Complex 1	120163	Male	220303	100	Dark	1	1	1	06:30:00	Inactive	Yes	No	Ground	Branch
Complex	Complex 1	120163	Male	220303	100	Dark	1	1	1	07:00:00	Inactive	Yes	No	Ground	Branch
Complex	Complex 1	120163	Male	220303	100	Dark	1	1	1	07:30:00	Inactive	Yes	No	Ground	Branch
Complex	Complex 1	120163	Male	220303	100	Dark	1	1	1	08:00:00	Inactive	Yes	No	Ground	Branch
Complex	Complex 1	120163	Male	220303	100	Dark	1	1	1	08:30:00	Inactive	Yes	No	Ground	Branch
Complex	Complex 1	120163	Male	220303	100	Dark	1	1	1	09:00:00	Inactive	Yes	No	Ground	Branch
Complex	Complex 1	120163	Male	220303	100	Dark	1	1	1	09:30:00	Inactive	Yes	No	Ground	Branch
Complex	Complex 1	120163	Male	220303	100	Dark	1	1	1	10:00:00	Inactive	Yes	No	Ground	Branch
Complex	Complex 1	120163	Male	220303	900	Light	1	1	1	00:30:00	Inactive	Yes	No	Ground	Branch
Complex	Complex 1	120163	Male	220303	900	Light	1	1	1	01:00:00	Inactive	Yes	No	Ground	Branch
Complex	Complex 1	120163	Male	220303	900	Light	1	1	1	01:30:00	Inactive	Yes	No	Ground	Branch
Complex	Complex 1	120163	Male	220303	900	Light	1	1	1	02:00:00	Inactive	Yes	No	Ground	Branch
Complex	Complex 1	120163	Male	220303	900	Light	1	1	1	02:30:00	Inactive	Yes	No	Ground	Branch
Complex	Complex 1	120163	Male	220303	900	Light	1	1	1	03:00:00	Inactive	Yes	No	Ground	Branch
Complex	Complex 1	120163	Male	220303	900	Light	1	1	1	03:30:00	Inactive	Yes	No	Ground	Branch
Complex	Complex 1	120163	Male	220303	900	Light	1	1	1	04:00:00	Inactive	Yes	No	Ground	Branch
Complex	Complex 1	120163	Male	220303	900	Light	1	1	1	04:30:00	Inactive	Yes	No	Ground	Branch
Complex	Complex 1	120163	Male	220303	900	Light	1	1	1	05:00:00	Inactive	Yes	No	Ground	Branch
Complex	Complex 1	120163	Male	220303	900	Light	1	1	1	05:30:00	Inactive	Yes	No	Ground	Branch
Complex	Complex 1	120163	Male	220303	900	Light	1	1	1	06:00:00	Inactive	Yes	No	Ground	Branch
Complex	Complex 1	120163	Male	220303	900	Light	1	1	1	06:30:00	Inactive	Yes	No	Ground	Branch
Complex	Complex 1	120163	Male	220303	900	Light	1	1	1	07:00:00	Inactive	Yes	No	Ground	Branch
Complex	Complex 1	120163	Male	220303	900	Light	1	1	1	07:30:00	Inactive	Yes	No	Ground	Branch
Complex	Complex 1	120163	Male	220303	900	Light	1	1	1	08:00:00	Inactive	Yes	No	Ground	Branch
Complex	Complex 1	120163	Male	220303	900	Light	1	1	1	08:30:00	Inactive	Yes	No	Ground	Branch
Complex	Complex 1	120163	Male	220303	900	Light	1	1	1	09:00:00	Inactive	Yes	No	Ground	Branch
Complex	Complex 1	120163	Male	220303	900	Light	1	1	1	09:30:00	Inactive	Yes	No	Ground	Branch
Complex	Complex 1	120163	Male	220303	900	Light	1	1	1	10:00:00	Inactive	Yes	No	Ground	Branch
Complex	Complex 4	120161	Unknown	220303	100	Dark	1	1	1	00:30:00	Inactive	No	No	Ground
Complex	Complex 4	120161	Unknown	220303	100	Dark	1	1	1	01:00:00	Inactive	No	No	Ground
Complex	Complex 4	120161	Unknown	220303	100	Dark	1	1	1	01:30:00	Inactive	No	No	Ground
Complex	Complex 4	120161	Unknown	220303	100	Dark	1	1	1	02:00:00	Inactive	No	No	Ground
Complex	Complex 4	120161	Unknown	220303	100	Dark	1	1	1	02:30:00	Inactive	No	No	Ground
Complex	Complex 4	120161	Unknown	220303	100	Dark	1	1	1	03:00:00	Inactive	No	No	Ground
Complex	Complex 4	120161	Unknown	220303	100	Dark	1	1	1	03:30:00	Inactive	No	No	Ground
Complex	Complex 4	120161	Unknown	220303	100	Dark	1	1	1	04:00:00	Inactive	No	No	Ground
Complex	Complex 4	120161	Unknown	220303	100	Dark	1	1	1	04:30:00	Inactive	No	No	Ground
Complex	Complex 4	120161	Unknown	220303	100	Dark	1	1	1	05:00:00	Inactive	No	No	Ground
Complex	Complex 4	120161	Unknown	220303	100	Dark	1	1	1	05:30:00	Inactive	No	No	Ground
Complex	Complex 4	120161	Unknown	220303	100	Dark	1	1	1	06:00:00	Inactive	No	No	Ground
Complex	Complex 4	120161	Unknown	220303	100	Dark	1	1	1	06:30:00	Inactive	No	No	Ground
Complex	Complex 4	120161	Unknown	220303	100	Dark	1	1	1	07:00:00	Inactive	No	No	Ground
Complex	Complex 4	120161	Unknown	220303	100	Dark	1	1	1	07:30:00	Inactive	No	No	Ground
Complex	Complex 4	120161	Unknown	220303	100	Dark	1	1	1	08:00:00	Inactive	No	No	Ground
Complex	Complex 4	120161	Unknown	220303	100	Dark	1	1	1	08:30:00	Inactive	No	No	Ground
Complex	Complex 4	120161	Unknown	220303	100	Dark	1	1	1	09:00:00	Inactive	No	No	Ground
Complex	Complex 4	120161	Unknown	220303	100	Dark	1	1	1	09:30:00	Inactive	No	No	Ground
Complex	Complex 4	120161	Unknown	220303	100	Dark	1	1	1	10:00:00	Inactive	No	No	Ground
Complex	Complex 4	120161	Unknown	220303	900	Light	1	1	1	00:30:00	Inactive	No	No	Ground
Complex	Complex 4	120161	Unknown	220303	900	Light	1	1	1	01:00:00	Inactive	No	No	Ground
Complex	Complex 4	120161	Unknown	220303	900	Light	1	1	1	01:30:00	Inactive	No	No	Ground
Complex	Complex 4	120161	Unknown	220303	900	Light	1	1	1	02:00:00	Inactive	No	No	Ground
Complex	Complex 4	120161	Unknown	220303	900	Light	1	1	1	02:30:00	Inactive	No	No	Ground
Complex	Complex 4	120161	Unknown	220303	900	Light	1	1	1	03:00:00	Inactive	No	No	Ground
Complex	Complex 4	120161	Unknown	220303	900	Light	1	1	1	03:30:00	Inactive	No	No	Ground
Complex	Complex 4	120161	Unknown	220303	900	Light	1	1	1	04:00:00	Inactive	No	No	Ground
Complex	Complex 4	120161	Unknown	220303	900	Light	1	1	1	04:30:00	Inactive	No	No	Ground
Complex	Complex 4	120161	Unknown	220303	900	Light	1	1	1	05:00:00	Inactive	No	No	Ground
Complex	Complex 4	120161	Unknown	220303	900	Light	1	1	1	05:30:00	Inactive	No	No	Ground
Complex	Complex 4	120161	Unknown	220303	900	Light	1	1	1	06:00:00	Inactive	No	No	Ground
Complex	Complex 4	120161	Unknown	220303	900	Light	1	1	1	06:30:00	Inactive	No	No	Ground
Complex	Complex 4	120161	Unknown	220303	900	Light	1	1	1	07:00:00	Inactive	No	No	Ground
Complex	Complex 4	120161	Unknown	220303	900	Light	1	1	1	07:30:00	Inactive	No	No	Ground
Complex	Complex 4	120161	Unknown	220303	900	Light	1	1	1	08:00:00	Inactive	No	No	Ground
Complex	Complex 4	120161	Unknown	220303	900	Light	1	1	1	08:30:00	Inactive	No	No	Ground
Complex	Complex 4	120161	Unknown	220303	900	Light	1	1	1	09:00:00	Inactive	No	No	Ground
Complex	Complex 4	120161	Unknown	220303	900	Light	1	1	1	09:30:00	Inactive	No	No	Ground
Complex	Complex 4	120161	Unknown	220303	900	Light	1	1	1	10:00:00	Inactive	No	No	Ground
Complex	Complex 2	120158	Unknown	220303	100	Dark	1	1	1	00:30:00	Inactive	No	No	Ground
Complex	Complex 2	120158	Unknown	220303	100	Dark	1	1	1	01:00:00	Inactive	No	No	Ground
Complex	Complex 2	120158	Unknown	220303	100	Dark	1	1	1	01:30:00	Inactive	No	No	Ground
Complex	Complex 2	120158	Unknown	220303	100	Dark	1	1	1	02:00:00	Inactive	No	No	Ground
Complex	Complex 2	120158	Unknown	220303	100	Dark	1	1	1	02:30:00	Inactive	No	No	Ground
Complex	Complex 2	120158	Unknown	220303	100	Dark	1	1	1	03:00:00	Inactive	No	No	Ground
Complex	Complex 2	120158	Unknown	220303	100	Dark	1	1	1	03:30:00	Inactive	No	No	Ground
Complex	Complex 2	120158	Unknown	220303	100	Dark	1	1	1	04:00:00	Inactive	No	No	Ground
Complex	Complex 2	120158	Unknown	220303	100	Dark	1	1	1	04:30:00	Inactive	No	No	Ground
Complex	Complex 2	120158	Unknown	220303	100	Dark	1	1	1	05:00:00	Inactive	No	No	Ground
Complex	Complex 2	120158	Unknown	220303	100	Dark	1	1	1	05:30:00	Inactive	No	No	Ground
Complex	Complex 2	120158	Unknown	220303	100	Dark	1	1	1	06:00:00	Inactive	No	No	Ground
Complex	Complex 2	120158	Unknown	220303	100	Dark	1	1	1	06:30:00	Inactive	No	No	Ground
Complex	Complex 2	120158	Unknown	220303	100	Dark	1	1	1	07:00:00	Inactive	No	No	Ground
Complex	Complex 2	120158	Unknown	220303	100	Dark	1	1	1	07:30:00	Inactive	No	No	Ground
Complex	Complex 2	120158	Unknown	220303	100	Dark	1	1	1	08:00:00	Inactive	No	No	Ground
Complex	Complex 2	120158	Unknown	220303	100	Dark	1	1	1	08:30:00	Inactive	No	No	Ground
Complex	Complex 2	120158	Unknown	220303	100	Dark	1	1	1	09:00:00	Inactive	No	No	Ground
Complex	Complex 2	120158	Unknown	220303	100	Dark	1	1	1	09:30:00	Inactive	No	No	Ground
Complex	Complex 2	120158	Unknown	220303	100	Dark	1	1	1	10:00:00	Inactive	No	No	Ground
Complex	Complex 2	120158	Unknown	220303	900	Light	1	1	1	00:30:00	Inactive	No	No	Ground
Complex	Complex 2	120158	Unknown	220303	900	Light	1	1	1	01:00:00	Inactive	No	No	Ground
Complex	Complex 2	120158	Unknown	220303	900	Light	1	1	1	01:30:00	Inactive	No	No	Ground
Complex	Complex 2	120158	Unknown	220303	900	Light	1	1	1	02:00:00	Inactive	No	No	Ground
Complex	Complex 2	120158	Unknown	220303	900	Light	1	1	1	02:30:00	Inactive	No	No	Ground
Complex	Complex 2	120158	Unknown	220303	900	Light	1	1	1	03:00:00	Inactive	No	No	Ground
Complex	Complex 2	120158	Unknown	220303	900	Light	1	1	1	03:30:00	Inactive	No	No	Ground
Complex	Complex 2	120158	Unknown	220303	900	Light	1	1	1	04:00:00	Inactive	No	No	Ground
Complex	Complex 2	120158	Unknown	220303	900	Light	1	1	1	04:30:00	Inactive	No	No	Ground
Complex	Complex 2	120158	Unknown	220303	900	Light	1	1	1	05:00:00	Inactive	No	No	Ground
Complex	Complex 2	120158	Unknown	220303	900	Light	1	1	1	05:30:00	Inactive	No	No	Ground
Complex	Complex 2	120158	Unknown	220303	900	Light	1	1	1	06:00:00	Inactive	No	No	Ground
Complex	Complex 2	120158	Unknown	220303	900	Light	1	1	1	06:30:00	Inactive	No	No	Ground
Complex	Complex 2	120158	Unknown	220303	900	Light	1	1	1	07:00:00	Inactive	No	No	Ground
Complex	Complex 2	120158	Unknown	220303	900	Light	1	1	1	07:30:00	Inactive	No	No	Ground
Complex	Complex 2	120158	Unknown	220303	900	Light	1	1	1	08:00:00	Inactive	No	No	Ground
Complex	Complex 2	120158	Unknown	220303	900	Light	1	1	1	08:30:00	Inactive	No	No	Ground
Complex	Complex 2	120158	Unknown	220303	900	Light	1	1	1	09:00:00	Inactive	No	No	Ground
Complex	Complex 2	120158	Unknown	220303	900	Light	1	1	1	09:30:00	Inactive	No	No	Ground
Complex	Complex 2	120158	Unknown	220303	900	Light	1	1	1	10:00:00	Inactive	No	No	Ground
Standard	Standard 3	120155	Unknown	220304	200	Dark	1	1	1	00:30:00	Inactive	No	No	Wall
Standard	Standard 3	120155	Unknown	220304	200	Dark	1	1	1	01:00:00	Inactive	No	No	Wall
Standard	Standard 3	120155	Unknown	220304	200	Dark	1	1	1	01:30:00	Inactive	No	No	Wall
Standard	Standard 3	120155	Unknown	220304	200	Dark	1	1	1	02:00:00	Inactive	No	No	Wall
Standard	Standard 3	120155	Unknown	220304	200	Dark	1	1	1	02:30:00	Inactive	No	No	Wall
Standard	Standard 3	120155	Unknown	220304	200	Dark	1	1	1	03:00:00	Inactive	No	No	Wall
Standard	Standard 3	120155	Unknown	220304	200	Dark	1	1	1	03:30:00	Inactive	No	No	Wall
Standard	Standard 3	120155	Unknown	220304	200	Dark	1	1	1	04:00:00	Inactive	No	No	Wall
Standard	Standard 3	120155	Unknown	220304	200	Dark	1	1	1	04:30:00	Inactive	No	No	Wall
Standard	Standard 3	120155	Unknown	220304	200	Dark	1	1	1	05:00:00	Inactive	No	No	Wall
Standard	Standard 3	120155	Unknown	220304	200	Dark	1	1	1	05:30:00	Inactive	No	No	Wall
Standard	Standard 3	120155	Unknown	220304	200	Dark	1	1	1	06:00:00	Inactive	No	No	Wall
Standard	Standard 3	120155	Unknown	220304	200	Dark	1	1	1	06:30:00	Inactive	No	No	Wall
Standard	Standard 3	120155	Unknown	220304	200	Dark	1	1	1	07:00:00	Inactive	No	No	Wall
Standard	Standard 3	120155	Unknown	220304	200	Dark	1	1	1	07:30:00	Inactive	No	No	Wall
Standard	Standard 3	120155	Unknown	220304	200	Dark	1	1	1	08:00:00	Inactive	No	No	Wall
Standard	Standard 3	120155	Unknown	220304	200	Dark	1	1	1	08:30:00	Inactive	No	No	Wall
Standard	Standard 3	120155	Unknown	220304	200	Dark	1	1	1	09:00:00	Inactive	No	No	Wall
Standard	Standard 3	120155	Unknown	220304	200	Dark	1	1	1	09:30:00	Inactive	No	No	Wall
Standard	Standard 3	120155	Unknown	220304	200	Dark	1	1	1	10:00:00	Inactive	No	No	Wall
Standard	Standard 3	120155	Unknown	220304	1200	Light	1	1	1	00:30:00	Inactive	No	No	Ground
Standard	Standard 3	120155	Unknown	220304	1200	Light	1	1	1	01:00:00	Inactive	No	No	Ground
Standard	Standard 3	120155	Unknown	220304	1200	Light	1	1	1	01:30:00	Inactive	No	No	Ground
Standard	Standard 3	120155	Unknown	220304	1200	Light	1	1	1	02:00:00	Inactive	No	No	Ground
Standard	Standard 3	120155	Unknown	220304	1200	Light	1	1	1	02:30:00	Inactive	No	No	Ground
Standard	Standard 3	120155	Unknown	220304	1200	Light	1	1	1	03:00:00	Inactive	No	No	Ground
Standard	Standard 3	120155	Unknown	220304	1200	Light	1	1	1	03:30:00	Inactive	No	No	Ground
Standard	Standard 3	120155	Unknown	220304	1200	Light	1	1	1	04:00:00	Inactive	No	No	Ground
Standard	Standard 3	120155	Unknown	220304	1200	Light	1	1	1	04:30:00	Inactive	No	No	Ground
Standard	Standard 3	120155	Unknown	220304	1200	Light	1	1	1	05:00:00	Inactive	No	No	Ground
Standard	Standard 3	120155	Unknown	220304	1200	Light	1	1	1	05:30:00	Inactive	No	No	Ground
Standard	Standard 3	120155	Unknown	220304	1200	Light	1	1	1	06:00:00	Inactive	No	No	Ground
Standard	Standard 3	120155	Unknown	220304	1200	Light	1	1	1	06:30:00	Inactive	No	No	Ground
Standard	Standard 3	120155	Unknown	220304	1200	Light	1	1	1	07:00:00	Inactive	No	No	Ground
Standard	Standard 3	120155	Unknown	220304	1200	Light	1	1	1	07:30:00	Inactive	No	No	Ground
Standard	Standard 3	120155	Unknown	220304	1200	Light	1	1	1	08:00:00	Locomotion	No	No	Ground
Standard	Standard 3	120155	Unknown	220304	1200	Light	1	1	1	08:30:00	Inactive	No	No	Ground
Standard	Standard 3	120155	Unknown	220304	1200	Light	1	1	1	09:00:00	Inactive	No	No	Ground
Standard	Standard 3	120155	Unknown	220304	1200	Light	1	1	1	09:30:00	Inactive	No	No	Ground
Standard	Standard 3	120155	Unknown	220304	1200	Light	1	1	1	10:00:00	Locomotion	No	No	Ground
Standard	Standard 4	120156	Male	220304	200	Dark	1	1	1	00:30:00	Climb	No	No	Wall
Standard	Standard 4	120156	Male	220304	200	Dark	1	1	1	01:00:00	Inactive	No	No	Wall
Standard	Standard 4	120156	Male	220304	200	Dark	1	1	1	01:30:00	Inactive	No	No	Wall
Standard	Standard 4	120156	Male	220304	200	Dark	1	1	1	02:00:00	Climb	No	No	Wall
Standard	Standard 4	120156	Male	220304	200	Dark	1	1	1	02:30:00	Inactive	No	No	Ground
Standard	Standard 4	120156	Male	220304	200	Dark	1	1	1	03:00:00	Active in Place	No	No	Wall
Standard	Standard 4	120156	Male	220304	200	Dark	1	1	1	03:30:00	Locomotion	No	Yes	Furniture		Cork bark
Standard	Standard 4	120156	Male	220304	200	Dark	1	1	1	04:00:00	Climb	No	No	Wall
Standard	Standard 4	120156	Male	220304	200	Dark	1	1	1	04:30:00	Active in Place	No	No	Wall
Standard	Standard 4	120156	Male	220304	200	Dark	1	1	1	05:00:00	Locomotion	No	No	Ground
Standard	Standard 4	120156	Male	220304	200	Dark	1	1	1	05:30:00	Inactive	No	No	Ground
Standard	Standard 4	120156	Male	220304	200	Dark	1	1	1	06:00:00	Inactive	No	No	Ground
Standard	Standard 4	120156	Male	220304	200	Dark	1	1	1	06:30:00	Inactive	No	No	Ground
Standard	Standard 4	120156	Male	220304	200	Dark	1	1	1	07:00:00	Climb	No	No	Ground
Standard	Standard 4	120156	Male	220304	200	Dark	1	1	1	07:30:00	Locomotion	No	No	Ground
Standard	Standard 4	120156	Male	220304	200	Dark	1	1	1	08:00:00	Active in Place	No	No	Wall
Standard	Standard 4	120156	Male	220304	200	Dark	1	1	1	08:30:00	Climb	No	No	Wall
Standard	Standard 4	120156	Male	220304	200	Dark	1	1	1	09:00:00	Inactive	No	No	Wall
Standard	Standard 4	120156	Male	220304	200	Dark	1	1	1	09:30:00	Climb	No	No	Wall
Standard	Standard 4	120156	Male	220304	200	Dark	1	1	1	10:00:00	Active in Place	No	No	Wall
Standard	Standard 4	120156	Male	220304	1200	Light	1	1	1	00:30:00	Inactive	No	No	Ground
Standard	Standard 4	120156	Male	220304	1200	Light	1	1	1	01:00:00	Inactive	No	No	Ground
Standard	Standard 4	120156	Male	220304	1200	Light	1	1	1	01:30:00	Inactive	No	No	Ground
Standard	Standard 4	120156	Male	220304	1200	Light	1	1	1	02:00:00	Inactive	No	No	Ground
Standard	Standard 4	120156	Male	220304	1200	Light	1	1	1	02:30:00	Inactive	No	No	Ground
Standard	Standard 4	120156	Male	220304	1200	Light	1	1	1	03:00:00	Inactive	No	No	Ground
Standard	Standard 4	120156	Male	220304	1200	Light	1	1	1	03:30:00	Inactive	No	No	Ground
Standard	Standard 4	120156	Male	220304	1200	Light	1	1	1	04:00:00	Inactive	No	No	Ground
Standard	Standard 4	120156	Male	220304	1200	Light	1	1	1	04:30:00	Inactive	No	No	Ground
Standard	Standard 4	120156	Male	220304	1200	Light	1	1	1	05:00:00	Inactive	No	No	Ground
Standard	Standard 4	120156	Male	220304	1200	Light	1	1	1	05:30:00	Inactive	No	No	Ground
Standard	Standard 4	120156	Male	220304	1200	Light	1	1	1	06:00:00	Inactive	No	No	Ground
Standard	Standard 4	120156	Male	220304	1200	Light	1	1	1	06:30:00	Inactive	No	No	Ground
Standard	Standard 4	120156	Male	220304	1200	Light	1	1	1	07:00:00	Inactive	No	No	Ground
Standard	Standard 4	120156	Male	220304	1200	Light	1	1	1	07:30:00	Inactive	No	No	Ground
Standard	Standard 4	120156	Male	220304	1200	Light	1	1	1	08:00:00	Inactive	No	No	Ground
Standard	Standard 4	120156	Male	220304	1200	Light	1	1	1	08:30:00	Inactive	No	No	Ground
Standard	Standard 4	120156	Male	220304	1200	Light	1	1	1	09:00:00	Inactive	No	No	Ground
Standard	Standard 4	120156	Male	220304	1200	Light	1	1	1	09:30:00	Inactive	No	No	Ground
Standard	Standard 4	120156	Male	220304	1200	Light	1	1	1	10:00:00	Inactive	No	No	Ground
Standard	Standard 1	120168	Unknown	220304	200	Dark	1	1	1	00:30:00	Inactive	No	No	Ground
Standard	Standard 1	120168	Unknown	220304	200	Dark	1	1	1	01:00:00	Inactive	No	No	Ground
Standard	Standard 1	120168	Unknown	220304	200	Dark	1	1	1	01:30:00	Inactive	No	No	Ground
Standard	Standard 1	120168	Unknown	220304	200	Dark	1	1	1	02:00:00	Inactive	No	No	Ground
Standard	Standard 1	120168	Unknown	220304	200	Dark	1	1	1	02:30:00	Inactive	No	No	Ground
Standard	Standard 1	120168	Unknown	220304	200	Dark	1	1	1	03:00:00	Inactive	No	No	Ground
Standard	Standard 1	120168	Unknown	220304	200	Dark	1	1	1	03:30:00	Inactive	No	No	Ground
Standard	Standard 1	120168	Unknown	220304	200	Dark	1	1	1	04:00:00	Inactive	No	No	Ground
Standard	Standard 1	120168	Unknown	220304	200	Dark	1	1	1	04:30:00	Inactive	No	No	Ground
Standard	Standard 1	120168	Unknown	220304	200	Dark	1	1	1	05:00:00	Inactive	No	No	Ground
Standard	Standard 1	120168	Unknown	220304	200	Dark	1	1	1	05:30:00	Inactive	No	No	Ground
Standard	Standard 1	120168	Unknown	220304	200	Dark	1	1	1	06:00:00	Inactive	No	No	Ground
Standard	Standard 1	120168	Unknown	220304	200	Dark	1	1	1	06:30:00	Inactive	No	No	Ground
Standard	Standard 1	120168	Unknown	220304	200	Dark	1	1	1	07:00:00	Inactive	No	No	Ground
Standard	Standard 1	120168	Unknown	220304	200	Dark	1	1	1	07:30:00	Inactive	No	No	Ground
Standard	Standard 1	120168	Unknown	220304	200	Dark	1	1	1	08:00:00	Inactive	No	No	Ground
Standard	Standard 1	120168	Unknown	220304	200	Dark	1	1	1	08:30:00	Inactive	No	No	Ground
Standard	Standard 1	120168	Unknown	220304	200	Dark	1	1	1	09:00:00	Inactive	No	No	Ground
Standard	Standard 1	120168	Unknown	220304	200	Dark	1	1	1	09:30:00	Inactive	No	No	Ground
Standard	Standard 1	120168	Unknown	220304	200	Dark	1	1	1	10:00:00	Inactive	No	No	Ground
Standard	Standard 1	120168	Unknown	220304	1200	Light	1	1	1	00:30:00	Inactive	No	No	Ground
Standard	Standard 1	120168	Unknown	220304	1200	Light	1	1	1	01:00:00	Inactive	No	No	Ground
Standard	Standard 1	120168	Unknown	220304	1200	Light	1	1	1	01:30:00	Inactive	No	No	Ground
Standard	Standard 1	120168	Unknown	220304	1200	Light	1	1	1	02:00:00	Inactive	No	No	Ground
Standard	Standard 1	120168	Unknown	220304	1200	Light	1	1	1	02:30:00	Inactive	No	No	Ground
Standard	Standard 1	120168	Unknown	220304	1200	Light	1	1	1	03:00:00	Inactive	No	No	Ground
Standard	Standard 1	120168	Unknown	220304	1200	Light	1	1	1	03:30:00	Inactive	No	No	Ground
Standard	Standard 1	120168	Unknown	220304	1200	Light	1	1	1	04:00:00	Inactive	No	No	Ground
Standard	Standard 1	120168	Unknown	220304	1200	Light	1	1	1	04:30:00	Inactive	No	No	Ground
Standard	Standard 1	120168	Unknown	220304	1200	Light	1	1	1	05:00:00	Inactive	No	No	Ground
Standard	Standard 1	120168	Unknown	220304	1200	Light	1	1	1	05:30:00	Inactive	No	No	Ground
Standard	Standard 1	120168	Unknown	220304	1200	Light	1	1	1	06:00:00	Inactive	No	No	Ground
Standard	Standard 1	120168	Unknown	220304	1200	Light	1	1	1	06:30:00	Inactive	No	No	Ground
Standard	Standard 1	120168	Unknown	220304	1200	Light	1	1	1	07:00:00	Inactive	No	No	Ground
Standard	Standard 1	120168	Unknown	220304	1200	Light	1	1	1	07:30:00	Inactive	No	No	Ground
Standard	Standard 1	120168	Unknown	220304	1200	Light	1	1	1	08:00:00	Inactive	No	No	Ground
Standard	Standard 1	120168	Unknown	220304	1200	Light	1	1	1	08:30:00	Inactive	No	No	Ground
Standard	Standard 1	120168	Unknown	220304	1200	Light	1	1	1	09:00:00	Inactive	No	No	Ground
Standard	Standard 1	120168	Unknown	220304	1200	Light	1	1	1	09:30:00	Inactive	No	No	Ground
Standard	Standard 1	120168	Unknown	220304	1200	Light	1	1	1	10:00:00	Inactive	No	No	Ground
Standard	Standard 2	120162	Female	220304	200	Dark	1	1	1	00:30:00	Inactive	No	No	Wall
Standard	Standard 2	120162	Female	220304	200	Dark	1	1	1	01:00:00	Inactive	No	No	Wall
Standard	Standard 2	120162	Female	220304	200	Dark	1	1	1	01:30:00	Inactive	No	No	Wall
Standard	Standard 2	120162	Female	220304	200	Dark	1	1	1	02:00:00	Inactive	No	No	Wall
Standard	Standard 2	120162	Female	220304	200	Dark	1	1	1	02:30:00	Inactive	No	No	Wall
Standard	Standard 2	120162	Female	220304	200	Dark	1	1	1	03:00:00	Inactive	No	No	Wall
Standard	Standard 2	120162	Female	220304	200	Dark	1	1	1	03:30:00	Inactive	No	No	Wall
Standard	Standard 2	120162	Female	220304	200	Dark	1	1	1	04:00:00	Inactive	No	No	Wall
Standard	Standard 2	120162	Female	220304	200	Dark	1	1	1	04:30:00	Inactive	No	No	Wall
Standard	Standard 2	120162	Female	220304	200	Dark	1	1	1	05:00:00	Inactive	No	No	Wall
Standard	Standard 2	120162	Female	220304	200	Dark	1	1	1	05:30:00	Inactive	No	No	Wall
Standard	Standard 2	120162	Female	220304	200	Dark	1	1	1	06:00:00	Inactive	No	No	Wall
Standard	Standard 2	120162	Female	220304	200	Dark	1	1	1	06:30:00	Inactive	No	No	Wall
Standard	Standard 2	120162	Female	220304	200	Dark	1	1	1	07:00:00	Inactive	No	No	Wall
Standard	Standard 2	120162	Female	220304	200	Dark	1	1	1	07:30:00	Inactive	No	No	Wall
Standard	Standard 2	120162	Female	220304	200	Dark	1	1	1	08:00:00	Inactive	No	No	Wall
Standard	Standard 2	120162	Female	220304	200	Dark	1	1	1	08:30:00	Inactive	No	No	Wall
Standard	Standard 2	120162	Female	220304	200	Dark	1	1	1	09:00:00	Inactive	No	No	Wall
Standard	Standard 2	120162	Female	220304	200	Dark	1	1	1	09:30:00	Inactive	No	No	Wall
Standard	Standard 2	120162	Female	220304	200	Dark	1	1	1	10:00:00	Inactive	No	No	Wall
Standard	Standard 2	120162	Female	220304	1200	Light	1	1	1	00:30:00	Inactive	No	No	Ground
Standard	Standard 2	120162	Female	220304	1200	Light	1	1	1	01:00:00	Inactive	No	No	Ground
Standard	Standard 2	120162	Female	220304	1200	Light	1	1	1	01:30:00	Inactive	No	No	Ground
Standard	Standard 2	120162	Female	220304	1200	Light	1	1	1	02:00:00	Inactive	No	No	Ground
Standard	Standard 2	120162	Female	220304	1200	Light	1	1	1	02:30:00	Inactive	No	No	Ground
Standard	Standard 2	120162	Female	220304	1200	Light	1	1	1	03:00:00	Inactive	No	No	Ground
Standard	Standard 2	120162	Female	220304	1200	Light	1	1	1	03:30:00	Inactive	No	No	Ground
Standard	Standard 2	120162	Female	220304	1200	Light	1	1	1	04:00:00	Inactive	No	No	Ground
Standard	Standard 2	120162	Female	220304	1200	Light	1	1	1	04:30:00	Inactive	No	No	Ground
Standard	Standard 2	120162	Female	220304	1200	Light	1	1	1	05:00:00	Inactive	No	No	Ground
Standard	Standard 2	120162	Female	220304	1200	Light	1	1	1	05:30:00	Inactive	No	No	Ground
Standard	Standard 2	120162	Female	220304	1200	Light	1	1	1	06:00:00	Inactive	No	No	Ground
Standard	Standard 2	120162	Female	220304	1200	Light	1	1	1	06:30:00	Inactive	No	No	Ground
Standard	Standard 2	120162	Female	220304	1200	Light	1	1	1	07:00:00	Inactive	No	No	Ground
Standard	Standard 2	120162	Female	220304	1200	Light	1	1	1	07:30:00	Inactive	No	No	Ground
Standard	Standard 2	120162	Female	220304	1200	Light	1	1	1	08:00:00	Inactive	No	No	Ground
Standard	Standard 2	120162	Female	220304	1200	Light	1	1	1	08:30:00	Inactive	No	No	Ground
Standard	Standard 2	120162	Female	220304	1200	Light	1	1	1	09:00:00	Inactive	No	No	Ground
Standard	Standard 2	120162	Female	220304	1200	Light	1	1	1	09:30:00	Inactive	No	No	Ground
Standard	Standard 2	120162	Female	220304	1200	Light	1	1	1	10:00:00	Inactive	No	No	Ground
Complex	Complex 3	120165	Male	220304	200	Dark	1	1	1	00:30:00	Inactive	No	No	Ground
Complex	Complex 3	120165	Male	220304	200	Dark	1	1	1	01:00:00	Inactive	No	No	Ground
Complex	Complex 3	120165	Male	220304	200	Dark	1	1	1	01:30:00	Inactive	No	No	Ground
Complex	Complex 3	120165	Male	220304	200	Dark	1	1	1	02:00:00	Inactive	No	No	Ground
Complex	Complex 3	120165	Male	220304	200	Dark	1	1	1	02:30:00	Inactive	No	No	Ground
Complex	Complex 3	120165	Male	220304	200	Dark	1	1	1	03:00:00	Inactive	No	No	Ground
Complex	Complex 3	120165	Male	220304	200	Dark	1	1	1	03:30:00	Inactive	No	No	Ground
Complex	Complex 3	120165	Male	220304	200	Dark	1	1	1	04:00:00	Inactive	No	No	Ground
Complex	Complex 3	120165	Male	220304	200	Dark	1	1	1	04:30:00	Inactive	No	No	Ground
Complex	Complex 3	120165	Male	220304	200	Dark	1	1	1	05:00:00	Inactive	No	No	Ground
Complex	Complex 3	120165	Male	220304	200	Dark	1	1	1	05:30:00	Inactive	No	No	Ground
Complex	Complex 3	120165	Male	220304	200	Dark	1	1	1	06:00:00	Inactive	No	No	Ground
Complex	Complex 3	120165	Male	220304	200	Dark	1	1	1	06:30:00	Inactive	No	No	Ground
Complex	Complex 3	120165	Male	220304	200	Dark	1	1	1	07:00:00	Inactive	No	No	Ground
Complex	Complex 3	120165	Male	220304	200	Dark	1	1	1	07:30:00	Inactive	No	No	Ground
Complex	Complex 3	120165	Male	220304	200	Dark	1	1	1	08:00:00	Inactive	No	No	Ground
Complex	Complex 3	120165	Male	220304	200	Dark	1	1	1	08:30:00	Inactive	No	No	Ground
Complex	Complex 3	120165	Male	220304	200	Dark	1	1	1	09:00:00	Inactive	No	No	Ground
Complex	Complex 3	120165	Male	220304	200	Dark	1	1	1	09:30:00	Inactive	No	No	Ground
Complex	Complex 3	120165	Male	220304	200	Dark	1	1	1	10:00:00	Inactive	No	No	Ground
Complex	Complex 3	120165	Male	220304	1200	Light	1	1	1	00:30:00	Inactive	No	No	Ground
Complex	Complex 3	120165	Male	220304	1200	Light	1	1	1	01:00:00	Inactive	No	No	Ground
Complex	Complex 3	120165	Male	220304	1200	Light	1	1	1	01:30:00	Inactive	No	No	Ground
Complex	Complex 3	120165	Male	220304	1200	Light	1	1	1	02:00:00	Inactive	No	No	Ground
Complex	Complex 3	120165	Male	220304	1200	Light	1	1	1	02:30:00	Inactive	No	No	Ground
Complex	Complex 3	120165	Male	220304	1200	Light	1	1	1	03:00:00	Inactive	No	No	Ground
Complex	Complex 3	120165	Male	220304	1200	Light	1	1	1	03:30:00	Inactive	No	No	Ground
Complex	Complex 3	120165	Male	220304	1200	Light	1	1	1	04:00:00	Inactive	No	No	Ground
Complex	Complex 3	120165	Male	220304	1200	Light	1	1	1	04:30:00	Inactive	No	No	Ground
Complex	Complex 3	120165	Male	220304	1200	Light	1	1	1	05:00:00	Inactive	No	No	Ground
Complex	Complex 3	120165	Male	220304	1200	Light	1	1	1	05:30:00	Inactive	No	No	Ground
Complex	Complex 3	120165	Male	220304	1200	Light	1	1	1	06:00:00	Inactive	No	No	Ground
Complex	Complex 3	120165	Male	220304	1200	Light	1	1	1	06:30:00	Inactive	No	No	Ground
Complex	Complex 3	120165	Male	220304	1200	Light	1	1	1	07:00:00	Inactive	No	No	Ground
Complex	Complex 3	120165	Male	220304	1200	Light	1	1	1	07:30:00	Inactive	No	No	Ground
Complex	Complex 3	120165	Male	220304	1200	Light	1	1	1	08:00:00	Inactive	No	No	Ground
Complex	Complex 3	120165	Male	220304	1200	Light	1	1	1	08:30:00	Inactive	No	No	Ground
Complex	Complex 3	120165	Male	220304	1200	Light	1	1	1	09:00:00	Inactive	No	No	Ground
Complex	Complex 3	120165	Male	220304	1200	Light	1	1	1	09:30:00	Inactive	No	No	Ground
Complex	Complex 3	120165	Male	220304	1200	Light	1	1	1	10:00:00	Inactive	No	No	Ground
Complex	Complex 1	120163	Male	220304	200	Dark	1	1	1	00:30:00	Inactive	Yes	No	Ground	Branch
Complex	Complex 1	120163	Male	220304	200	Dark	1	1	1	01:00:00	Inactive	Yes	No	Ground	Branch
Complex	Complex 1	120163	Male	220304	200	Dark	1	1	1	01:30:00	Inactive	Yes	No	Ground	Branch
Complex	Complex 1	120163	Male	220304	200	Dark	1	1	1	02:00:00	Inactive	Yes	No	Ground	Branch
Complex	Complex 1	120163	Male	220304	200	Dark	1	1	1	02:30:00	Inactive	Yes	No	Ground	Branch
Complex	Complex 1	120163	Male	220304	200	Dark	1	1	1	03:00:00	Inactive	Yes	No	Ground	Branch
Complex	Complex 1	120163	Male	220304	200	Dark	1	1	1	03:30:00	Inactive	Yes	No	Ground	Branch
Complex	Complex 1	120163	Male	220304	200	Dark	1	1	1	04:00:00	Inactive	Yes	No	Ground	Branch
Complex	Complex 1	120163	Male	220304	200	Dark	1	1	1	04:30:00	Inactive	Yes	No	Ground	Branch
Complex	Complex 1	120163	Male	220304	200	Dark	1	1	1	05:00:00	Inactive	Yes	No	Ground	Branch
Complex	Complex 1	120163	Male	220304	200	Dark	1	1	1	05:30:00	Inactive	Yes	No	Ground	Branch
Complex	Complex 1	120163	Male	220304	200	Dark	1	1	1	06:00:00	Inactive	Yes	No	Ground	Branch
Complex	Complex 1	120163	Male	220304	200	Dark	1	1	1	06:30:00	Inactive	Yes	No	Ground	Branch
Complex	Complex 1	120163	Male	220304	200	Dark	1	1	1	07:00:00	Inactive	Yes	No	Ground	Branch
Complex	Complex 1	120163	Male	220304	200	Dark	1	1	1	07:30:00	Inactive	Yes	No	Ground	Branch
Complex	Complex 1	120163	Male	220304	200	Dark	1	1	1	08:00:00	Inactive	Yes	No	Ground	Branch
Complex	Complex 1	120163	Male	220304	200	Dark	1	1	1	08:30:00	Inactive	Yes	No	Ground	Branch
Complex	Complex 1	120163	Male	220304	200	Dark	1	1	1	09:00:00	Inactive	Yes	No	Ground	Branch
Complex	Complex 1	120163	Male	220304	200	Dark	1	1	1	09:30:00	Inactive	Yes	No	Ground	Branch
Complex	Complex 1	120163	Male	220304	200	Dark	1	1	1	10:00:00	Inactive	Yes	No	Ground	Branch
Complex	Complex 1	120163	Male	220304	1200	Light	1	1	1	00:30:00	Inactive	Yes	No	Ground	Branch
Complex	Complex 1	120163	Male	220304	1200	Light	1	1	1	01:00:00	Inactive	Yes	No	Ground	Branch
Complex	Complex 1	120163	Male	220304	1200	Light	1	1	1	01:30:00	Inactive	Yes	No	Ground	Branch
Complex	Complex 1	120163	Male	220304	1200	Light	1	1	1	02:00:00	Inactive	Yes	No	Ground	Branch
Complex	Complex 1	120163	Male	220304	1200	Light	1	1	1	02:30:00	Inactive	Yes	No	Ground	Branch
Complex	Complex 1	120163	Male	220304	1200	Light	1	1	1	03:00:00	Inactive	Yes	No	Ground	Branch
Complex	Complex 1	120163	Male	220304	1200	Light	1	1	1	03:30:00	Inactive	Yes	No	Ground	Branch
Complex	Complex 1	120163	Male	220304	1200	Light	1	1	1	04:00:00	Inactive	Yes	No	Ground	Branch
Complex	Complex 1	120163	Male	220304	1200	Light	1	1	1	04:30:00	Inactive	Yes	No	Ground	Branch
Complex	Complex 1	120163	Male	220304	1200	Light	1	1	1	05:00:00	Inactive	Yes	No	Ground	Branch
Complex	Complex 1	120163	Male	220304	1200	Light	1	1	1	05:30:00	Inactive	Yes	No	Ground	Branch
Complex	Complex 1	120163	Male	220304	1200	Light	1	1	1	06:00:00	Inactive	Yes	No	Ground	Branch
Complex	Complex 1	120163	Male	220304	1200	Light	1	1	1	06:30:00	Inactive	Yes	No	Ground	Branch
Complex	Complex 1	120163	Male	220304	1200	Light	1	1	1	07:00:00	Inactive	Yes	No	Ground	Branch
Complex	Complex 1	120163	Male	220304	1200	Light	1	1	1	07:30:00	Inactive	Yes	No	Ground	Branch
Complex	Complex 1	120163	Male	220304	1200	Light	1	1	1	08:00:00	Inactive	Yes	No	Ground	Branch
Complex	Complex 1	120163	Male	220304	1200	Light	1	1	1	08:30:00	Inactive	Yes	No	Ground	Branch
Complex	Complex 1	120163	Male	220304	1200	Light	1	1	1	09:00:00	Inactive	Yes	No	Ground	Branch
Complex	Complex 1	120163	Male	220304	1200	Light	1	1	1	09:30:00	Inactive	Yes	No	Ground	Branch
Complex	Complex 1	120163	Male	220304	1200	Light	1	1	1	10:00:00	Inactive	Yes	No	Ground	Branch
Complex	Complex 4	120161	Unknown	220304	200	Dark	1	1	1	00:30:00	Inactive	No	No	Ground
Complex	Complex 4	120161	Unknown	220304	200	Dark	1	1	1	01:00:00	Inactive	No	No	Ground
Complex	Complex 4	120161	Unknown	220304	200	Dark	1	1	1	01:30:00	Inactive	No	No	Ground
Complex	Complex 4	120161	Unknown	220304	200	Dark	1	1	1	02:00:00	Inactive	No	No	Ground
Complex	Complex 4	120161	Unknown	220304	200	Dark	1	1	1	02:30:00	Inactive	No	No	Ground
Complex	Complex 4	120161	Unknown	220304	200	Dark	1	1	1	03:00:00	Inactive	No	No	Ground
Complex	Complex 4	120161	Unknown	220304	200	Dark	1	1	1	03:30:00	Inactive	No	No	Ground
Complex	Complex 4	120161	Unknown	220304	200	Dark	1	1	1	04:00:00	Inactive	No	No	Ground
Complex	Complex 4	120161	Unknown	220304	200	Dark	1	1	1	04:30:00	Inactive	No	No	Ground
Complex	Complex 4	120161	Unknown	220304	200	Dark	1	1	1	05:00:00	Inactive	No	No	Ground
Complex	Complex 4	120161	Unknown	220304	200	Dark	1	1	1	05:30:00	Inactive	No	No	Ground
Complex	Complex 4	120161	Unknown	220304	200	Dark	1	1	1	06:00:00	Inactive	No	No	Ground
Complex	Complex 4	120161	Unknown	220304	200	Dark	1	1	1	06:30:00	Inactive	No	No	Ground
Complex	Complex 4	120161	Unknown	220304	200	Dark	1	1	1	07:00:00	Inactive	No	No	Ground
Complex	Complex 4	120161	Unknown	220304	200	Dark	1	1	1	07:30:00	Inactive	No	No	Ground
Complex	Complex 4	120161	Unknown	220304	200	Dark	1	1	1	08:00:00	Inactive	No	No	Ground
Complex	Complex 4	120161	Unknown	220304	200	Dark	1	1	1	08:30:00	Inactive	No	No	Ground
Complex	Complex 4	120161	Unknown	220304	200	Dark	1	1	1	09:00:00	Inactive	No	No	Ground
Complex	Complex 4	120161	Unknown	220304	200	Dark	1	1	1	09:30:00	Inactive	No	No	Ground
Complex	Complex 4	120161	Unknown	220304	200	Dark	1	1	1	10:00:00	Inactive	No	No	Ground
Complex	Complex 4	120161	Unknown	220304	1200	Light	1	1	1	00:30:00	Inactive	No	No	Ground
Complex	Complex 4	120161	Unknown	220304	1200	Light	1	1	1	01:00:00	Inactive	No	No	Ground
Complex	Complex 4	120161	Unknown	220304	1200	Light	1	1	1	01:30:00	Inactive	No	No	Ground
Complex	Complex 4	120161	Unknown	220304	1200	Light	1	1	1	02:00:00	Inactive	No	No	Ground
Complex	Complex 4	120161	Unknown	220304	1200	Light	1	1	1	02:30:00	Inactive	No	No	Ground
Complex	Complex 4	120161	Unknown	220304	1200	Light	1	1	1	03:00:00	Inactive	No	No	Ground
Complex	Complex 4	120161	Unknown	220304	1200	Light	1	1	1	03:30:00	Inactive	No	No	Ground
Complex	Complex 4	120161	Unknown	220304	1200	Light	1	1	1	04:00:00	Inactive	No	No	Ground
Complex	Complex 4	120161	Unknown	220304	1200	Light	1	1	1	04:30:00	Inactive	No	No	Ground
Complex	Complex 4	120161	Unknown	220304	1200	Light	1	1	1	05:00:00	Inactive	No	No	Ground
Complex	Complex 4	120161	Unknown	220304	1200	Light	1	1	1	05:30:00	Inactive	No	No	Ground
Complex	Complex 4	120161	Unknown	220304	1200	Light	1	1	1	06:00:00	Inactive	No	No	Ground
Complex	Complex 4	120161	Unknown	220304	1200	Light	1	1	1	06:30:00	Inactive	No	No	Ground
Complex	Complex 4	120161	Unknown	220304	1200	Light	1	1	1	07:00:00	Inactive	No	No	Ground
Complex	Complex 4	120161	Unknown	220304	1200	Light	1	1	1	07:30:00	Inactive	No	No	Ground
Complex	Complex 4	120161	Unknown	220304	1200	Light	1	1	1	08:00:00	Inactive	No	No	Ground
Complex	Complex 4	120161	Unknown	220304	1200	Light	1	1	1	08:30:00	Inactive	No	No	Ground
Complex	Complex 4	120161	Unknown	220304	1200	Light	1	1	1	09:00:00	Inactive	No	No	Ground
Complex	Complex 4	120161	Unknown	220304	1200	Light	1	1	1	09:30:00	Inactive	No	No	Ground
Complex	Complex 4	120161	Unknown	220304	1200	Light	1	1	1	10:00:00	Inactive	No	No	Ground
Complex	Complex 2	120158	Unknown	220304	200	Dark	1	1	1	00:30:00	Inactive	No	No	Ground
Complex	Complex 2	120158	Unknown	220304	200	Dark	1	1	1	01:00:00	Inactive	No	No	Ground
Complex	Complex 2	120158	Unknown	220304	200	Dark	1	1	1	01:30:00	Inactive	No	No	Ground
Complex	Complex 2	120158	Unknown	220304	200	Dark	1	1	1	02:00:00	Inactive	No	No	Ground
Complex	Complex 2	120158	Unknown	220304	200	Dark	1	1	1	02:30:00	Inactive	No	No	Ground
Complex	Complex 2	120158	Unknown	220304	200	Dark	1	1	1	03:00:00	Inactive	No	No	Ground
Complex	Complex 2	120158	Unknown	220304	200	Dark	1	1	1	03:30:00	Inactive	No	No	Ground
Complex	Complex 2	120158	Unknown	220304	200	Dark	1	1	1	04:00:00	Inactive	No	No	Ground
Complex	Complex 2	120158	Unknown	220304	200	Dark	1	1	1	04:30:00	Inactive	No	No	Ground
Complex	Complex 2	120158	Unknown	220304	200	Dark	1	1	1	05:00:00	Inactive	No	No	Ground
Complex	Complex 2	120158	Unknown	220304	200	Dark	1	1	1	05:30:00	Inactive	No	No	Ground
Complex	Complex 2	120158	Unknown	220304	200	Dark	1	1	1	06:00:00	Inactive	No	No	Ground
Complex	Complex 2	120158	Unknown	220304	200	Dark	1	1	1	06:30:00	Inactive	No	No	Ground
Complex	Complex 2	120158	Unknown	220304	200	Dark	1	1	1	07:00:00	Inactive	No	No	Ground
Complex	Complex 2	120158	Unknown	220304	200	Dark	1	1	1	07:30:00	Inactive	No	No	Ground
Complex	Complex 2	120158	Unknown	220304	200	Dark	1	1	1	08:00:00	Inactive	No	No	Ground
Complex	Complex 2	120158	Unknown	220304	200	Dark	1	1	1	08:30:00	Inactive	No	No	Ground
Complex	Complex 2	120158	Unknown	220304	200	Dark	1	1	1	09:00:00	Inactive	No	No	Ground
Complex	Complex 2	120158	Unknown	220304	200	Dark	1	1	1	09:30:00	Inactive	No	No	Ground
Complex	Complex 2	120158	Unknown	220304	200	Dark	1	1	1	10:00:00	Inactive	No	No	Ground
Complex	Complex 2	120158	Unknown	220304	1200	Light	1	1	1	00:30:00	Inactive	No	No	Ground
Complex	Complex 2	120158	Unknown	220304	1200	Light	1	1	1	01:00:00	Inactive	No	No	Ground
Complex	Complex 2	120158	Unknown	220304	1200	Light	1	1	1	01:30:00	Inactive	No	No	Ground
Complex	Complex 2	120158	Unknown	220304	1200	Light	1	1	1	02:00:00	Inactive	No	No	Ground
Complex	Complex 2	120158	Unknown	220304	1200	Light	1	1	1	02:30:00	Inactive	No	No	Ground
Complex	Complex 2	120158	Unknown	220304	1200	Light	1	1	1	03:00:00	Inactive	No	No	Ground
Complex	Complex 2	120158	Unknown	220304	1200	Light	1	1	1	03:30:00	Inactive	No	No	Ground
Complex	Complex 2	120158	Unknown	220304	1200	Light	1	1	1	04:00:00	Inactive	No	No	Ground
Complex	Complex 2	120158	Unknown	220304	1200	Light	1	1	1	04:30:00	Inactive	No	No	Ground
Complex	Complex 2	120158	Unknown	220304	1200	Light	1	1	1	05:00:00	Inactive	No	No	Ground
Complex	Complex 2	120158	Unknown	220304	1200	Light	1	1	1	05:30:00	Inactive	No	No	Ground
Complex	Complex 2	120158	Unknown	220304	1200	Light	1	1	1	06:00:00	Inactive	No	No	Ground
Complex	Complex 2	120158	Unknown	220304	1200	Light	1	1	1	06:30:00	Inactive	No	No	Ground
Complex	Complex 2	120158	Unknown	220304	1200	Light	1	1	1	07:00:00	Inactive	No	No	Ground
Complex	Complex 2	120158	Unknown	220304	1200	Light	1	1	1	07:30:00	Inactive	No	No	Ground
Complex	Complex 2	120158	Unknown	220304	1200	Light	1	1	1	08:00:00	Inactive	No	No	Ground
Complex	Complex 2	120158	Unknown	220304	1200	Light	1	1	1	08:30:00	Inactive	No	No	Ground
Complex	Complex 2	120158	Unknown	220304	1200	Light	1	1	1	09:00:00	Inactive	No	No	Ground
Complex	Complex 2	120158	Unknown	220304	1200	Light	1	1	1	09:30:00	Inactive	No	No	Ground
Complex	Complex 2	120158	Unknown	220304	1200	Light	1	1	1	10:00:00	Inactive	No	No	Ground
Standard	Standard 3	120155	Unknown	220305	300	Dark	1	1	1	00:30:00	Inactive	No	No	Ground
Standard	Standard 3	120155	Unknown	220305	300	Dark	1	1	1	01:00:00	Inactive	No	No	Ground
Standard	Standard 3	120155	Unknown	220305	300	Dark	1	1	1	01:30:00	Inactive	No	No	Ground
Standard	Standard 3	120155	Unknown	220305	300	Dark	1	1	1	02:00:00	Inactive	No	No	Ground
Standard	Standard 3	120155	Unknown	220305	300	Dark	1	1	1	02:30:00	Inactive	No	No	Ground
Standard	Standard 3	120155	Unknown	220305	300	Dark	1	1	1	03:00:00	Inactive	No	No	Ground
Standard	Standard 3	120155	Unknown	220305	300	Dark	1	1	1	03:30:00	Inactive	No	No	Ground
Standard	Standard 3	120155	Unknown	220305	300	Dark	1	1	1	04:00:00	Inactive	No	No	Ground
Standard	Standard 3	120155	Unknown	220305	300	Dark	1	1	1	04:30:00	Inactive	No	No	Ground
Standard	Standard 3	120155	Unknown	220305	300	Dark	1	1	1	05:00:00	Inactive	No	No	Ground
Standard	Standard 3	120155	Unknown	220305	300	Dark	1	1	1	05:30:00	Inactive	No	No	Ground
Standard	Standard 3	120155	Unknown	220305	300	Dark	1	1	1	06:00:00	Inactive	No	No	Ground
Standard	Standard 3	120155	Unknown	220305	300	Dark	1	1	1	06:30:00	Inactive	No	No	Ground
Standard	Standard 3	120155	Unknown	220305	300	Dark	1	1	1	07:00:00	Inactive	No	No	Ground
Standard	Standard 3	120155	Unknown	220305	300	Dark	1	1	1	07:30:00	Inactive	No	No	Ground
Standard	Standard 3	120155	Unknown	220305	300	Dark	1	1	1	08:00:00	Inactive	No	No	Ground
Standard	Standard 3	120155	Unknown	220305	300	Dark	1	1	1	08:30:00	Inactive	No	No	Ground
Standard	Standard 3	120155	Unknown	220305	300	Dark	1	1	1	09:00:00	Inactive	No	No	Ground
Standard	Standard 3	120155	Unknown	220305	300	Dark	1	1	1	09:30:00	Inactive	No	No	Ground
Standard	Standard 3	120155	Unknown	220305	300	Dark	1	1	1	10:00:00	Inactive	No	No	Ground
Standard	Standard 4	120156	Male	220305	300	Dark	1	1	1	00:30:00	Inactive	No	No	Ground
Standard	Standard 4	120156	Male	220305	300	Dark	1	1	1	01:00:00	Inactive	No	No	Ground
Standard	Standard 4	120156	Male	220305	300	Dark	1	1	1	01:30:00	Inactive	No	No	Ground
Standard	Standard 4	120156	Male	220305	300	Dark	1	1	1	02:00:00	Inactive	No	No	Ground
Standard	Standard 4	120156	Male	220305	300	Dark	1	1	1	02:30:00	Inactive	No	No	Ground
Standard	Standard 4	120156	Male	220305	300	Dark	1	1	1	03:00:00	Inactive	No	No	Ground
Standard	Standard 4	120156	Male	220305	300	Dark	1	1	1	03:30:00	Inactive	No	No	Ground
Standard	Standard 4	120156	Male	220305	300	Dark	1	1	1	04:00:00	Inactive	No	No	Ground
Standard	Standard 4	120156	Male	220305	300	Dark	1	1	1	04:30:00	Inactive	No	No	Ground
Standard	Standard 4	120156	Male	220305	300	Dark	1	1	1	05:00:00	Inactive	No	No	Ground
Standard	Standard 4	120156	Male	220305	300	Dark	1	1	1	05:30:00	Inactive	No	No	Ground
Standard	Standard 4	120156	Male	220305	300	Dark	1	1	1	06:00:00	Inactive	No	No	Ground
Standard	Standard 4	120156	Male	220305	300	Dark	1	1	1	06:30:00	Inactive	No	No	Ground
Standard	Standard 4	120156	Male	220305	300	Dark	1	1	1	07:00:00	Inactive	No	No	Ground
Standard	Standard 4	120156	Male	220305	300	Dark	1	1	1	07:30:00	Inactive	No	No	Ground
Standard	Standard 4	120156	Male	220305	300	Dark	1	1	1	08:00:00	Inactive	No	No	Ground
Standard	Standard 4	120156	Male	220305	300	Dark	1	1	1	08:30:00	Inactive	No	No	Ground
Standard	Standard 4	120156	Male	220305	300	Dark	1	1	1	09:00:00	Inactive	No	No	Ground
Standard	Standard 4	120156	Male	220305	300	Dark	1	1	1	09:30:00	Inactive	No	No	Ground
Standard	Standard 4	120156	Male	220305	300	Dark	1	1	1	10:00:00	Inactive	No	No	Ground
Standard	Standard 1	120168	Unknown	220305	300	Dark	1	1	1	00:30:00	Inactive	No	No	Ground
Standard	Standard 1	120168	Unknown	220305	300	Dark	1	1	1	01:00:00	Inactive	No	No	Ground
Standard	Standard 1	120168	Unknown	220305	300	Dark	1	1	1	01:30:00	Inactive	No	No	Ground
Standard	Standard 1	120168	Unknown	220305	300	Dark	1	1	1	02:00:00	Inactive	No	No	Ground
Standard	Standard 1	120168	Unknown	220305	300	Dark	1	1	1	02:30:00	Inactive	No	No	Ground
Standard	Standard 1	120168	Unknown	220305	300	Dark	1	1	1	03:00:00	Inactive	No	No	Ground
Standard	Standard 1	120168	Unknown	220305	300	Dark	1	1	1	03:30:00	Inactive	No	No	Ground
Standard	Standard 1	120168	Unknown	220305	300	Dark	1	1	1	04:00:00	Inactive	No	No	Ground
Standard	Standard 1	120168	Unknown	220305	300	Dark	1	1	1	04:30:00	Inactive	No	No	Ground
Standard	Standard 1	120168	Unknown	220305	300	Dark	1	1	1	05:00:00	Inactive	No	No	Ground
Standard	Standard 1	120168	Unknown	220305	300	Dark	1	1	1	05:30:00	Inactive	No	No	Ground
Standard	Standard 1	120168	Unknown	220305	300	Dark	1	1	1	06:00:00	Inactive	No	No	Ground
Standard	Standard 1	120168	Unknown	220305	300	Dark	1	1	1	06:30:00	Inactive	No	No	Ground
Standard	Standard 1	120168	Unknown	220305	300	Dark	1	1	1	07:00:00	Inactive	No	No	Ground
Standard	Standard 1	120168	Unknown	220305	300	Dark	1	1	1	07:30:00	Inactive	No	No	Ground
Standard	Standard 1	120168	Unknown	220305	300	Dark	1	1	1	08:00:00	Inactive	No	No	Ground
Standard	Standard 1	120168	Unknown	220305	300	Dark	1	1	1	08:30:00	Inactive	No	No	Ground
Standard	Standard 1	120168	Unknown	220305	300	Dark	1	1	1	09:00:00	Inactive	No	No	Ground
Standard	Standard 1	120168	Unknown	220305	300	Dark	1	1	1	09:30:00	Inactive	No	No	Ground
Standard	Standard 1	120168	Unknown	220305	300	Dark	1	1	1	10:00:00	Inactive	No	No	Ground
Standard	Standard 2	120162	Female	220305	300	Dark	1	1	1	00:30:00	Inactive	No	No	Ground
Standard	Standard 2	120162	Female	220305	300	Dark	1	1	1	01:00:00	Inactive	No	No	Ground
Standard	Standard 2	120162	Female	220305	300	Dark	1	1	1	01:30:00	Inactive	No	No	Ground
Standard	Standard 2	120162	Female	220305	300	Dark	1	1	1	02:00:00	Inactive	No	No	Ground
Standard	Standard 2	120162	Female	220305	300	Dark	1	1	1	02:30:00	Inactive	No	No	Ground
Standard	Standard 2	120162	Female	220305	300	Dark	1	1	1	03:00:00	Inactive	No	No	Ground
Standard	Standard 2	120162	Female	220305	300	Dark	1	1	1	03:30:00	Inactive	No	No	Ground
Standard	Standard 2	120162	Female	220305	300	Dark	1	1	1	04:00:00	Inactive	No	No	Ground
Standard	Standard 2	120162	Female	220305	300	Dark	1	1	1	04:30:00	Inactive	No	No	Ground
Standard	Standard 2	120162	Female	220305	300	Dark	1	1	1	05:00:00	Inactive	No	No	Ground
Standard	Standard 2	120162	Female	220305	300	Dark	1	1	1	05:30:00	Inactive	No	No	Ground
Standard	Standard 2	120162	Female	220305	300	Dark	1	1	1	06:00:00	Inactive	No	No	Ground
Standard	Standard 2	120162	Female	220305	300	Dark	1	1	1	06:30:00	Inactive	No	No	Ground
Standard	Standard 2	120162	Female	220305	300	Dark	1	1	1	07:00:00	Inactive	No	No	Ground
Standard	Standard 2	120162	Female	220305	300	Dark	1	1	1	07:30:00	Inactive	No	No	Ground
Standard	Standard 2	120162	Female	220305	300	Dark	1	1	1	08:00:00	Inactive	No	No	Ground
Standard	Standard 2	120162	Female	220305	300	Dark	1	1	1	08:30:00	Inactive	No	No	Ground
Standard	Standard 2	120162	Female	220305	300	Dark	1	1	1	09:00:00	Inactive	No	No	Ground
Standard	Standard 2	120162	Female	220305	300	Dark	1	1	1	09:30:00	Inactive	No	No	Ground
Standard	Standard 2	120162	Female	220305	300	Dark	1	1	1	10:00:00	Inactive	No	No	Ground
Complex	Complex 3	120165	Male	220305	300	Dark	1	1	1	00:30:00	Inactive	No	No	Ground
Complex	Complex 3	120165	Male	220305	300	Dark	1	1	1	01:00:00	Inactive	No	No	Ground
Complex	Complex 3	120165	Male	220305	300	Dark	1	1	1	01:30:00	Inactive	No	No	Ground
Complex	Complex 3	120165	Male	220305	300	Dark	1	1	1	02:00:00	Inactive	No	No	Ground
Complex	Complex 3	120165	Male	220305	300	Dark	1	1	1	02:30:00	Inactive	No	No	Ground
Complex	Complex 3	120165	Male	220305	300	Dark	1	1	1	03:00:00	Inactive	No	No	Ground
Complex	Complex 3	120165	Male	220305	300	Dark	1	1	1	03:30:00	Inactive	No	No	Ground
Complex	Complex 3	120165	Male	220305	300	Dark	1	1	1	04:00:00	Inactive	No	No	Ground
Complex	Complex 3	120165	Male	220305	300	Dark	1	1	1	04:30:00	Inactive	No	No	Ground
Complex	Complex 3	120165	Male	220305	300	Dark	1	1	1	05:00:00	Inactive	No	No	Ground
Complex	Complex 3	120165	Male	220305	300	Dark	1	1	1	05:30:00	Inactive	No	No	Ground
Complex	Complex 3	120165	Male	220305	300	Dark	1	1	1	06:00:00	Inactive	No	No	Ground
Complex	Complex 3	120165	Male	220305	300	Dark	1	1	1	06:30:00	Inactive	No	No	Ground
Complex	Complex 3	120165	Male	220305	300	Dark	1	1	1	07:00:00	Inactive	No	No	Ground
Complex	Complex 3	120165	Male	220305	300	Dark	1	1	1	07:30:00	Inactive	No	No	Ground
Complex	Complex 3	120165	Male	220305	300	Dark	1	1	1	08:00:00	Inactive	No	No	Ground
Complex	Complex 3	120165	Male	220305	300	Dark	1	1	1	08:30:00	Inactive	No	No	Ground
Complex	Complex 3	120165	Male	220305	300	Dark	1	1	1	09:00:00	Inactive	No	No	Ground
Complex	Complex 3	120165	Male	220305	300	Dark	1	1	1	09:30:00	Inactive	No	No	Ground
Complex	Complex 3	120165	Male	220305	300	Dark	1	1	1	10:00:00	Inactive	No	No	Ground
Complex	Complex 1	120163	Male	220305	300	Dark	1	1	1	00:30:00	Inactive	No	No	Ground
Complex	Complex 1	120163	Male	220305	300	Dark	1	1	1	01:00:00	Inactive	No	No	Ground
Complex	Complex 1	120163	Male	220305	300	Dark	1	1	1	01:30:00	Inactive	No	No	Ground
Complex	Complex 1	120163	Male	220305	300	Dark	1	1	1	02:00:00	Inactive	No	No	Ground
Complex	Complex 1	120163	Male	220305	300	Dark	1	1	1	02:30:00	Inactive	No	No	Ground
Complex	Complex 1	120163	Male	220305	300	Dark	1	1	1	03:00:00	Inactive	No	No	Ground
Complex	Complex 1	120163	Male	220305	300	Dark	1	1	1	03:30:00	Inactive	No	No	Ground
Complex	Complex 1	120163	Male	220305	300	Dark	1	1	1	04:00:00	Inactive	No	No	Ground
Complex	Complex 1	120163	Male	220305	300	Dark	1	1	1	04:30:00	Inactive	No	No	Ground
Complex	Complex 1	120163	Male	220305	300	Dark	1	1	1	05:00:00	Inactive	No	No	Ground
Complex	Complex 1	120163	Male	220305	300	Dark	1	1	1	05:30:00	Inactive	No	No	Ground
Complex	Complex 1	120163	Male	220305	300	Dark	1	1	1	06:00:00	Inactive	No	No	Ground
Complex	Complex 1	120163	Male	220305	300	Dark	1	1	1	06:30:00	Inactive	No	No	Ground
Complex	Complex 1	120163	Male	220305	300	Dark	1	1	1	07:00:00	Inactive	No	No	Ground
Complex	Complex 1	120163	Male	220305	300	Dark	1	1	1	07:30:00	Inactive	No	No	Ground
Complex	Complex 1	120163	Male	220305	300	Dark	1	1	1	08:00:00	Inactive	No	No	Ground
Complex	Complex 1	120163	Male	220305	300	Dark	1	1	1	08:30:00	Inactive	No	No	Ground
Complex	Complex 1	120163	Male	220305	300	Dark	1	1	1	09:00:00	Inactive	No	No	Ground
Complex	Complex 1	120163	Male	220305	300	Dark	1	1	1	09:30:00	Inactive	No	No	Ground
Complex	Complex 1	120163	Male	220305	300	Dark	1	1	1	10:00:00	Inactive	No	No	Ground
Complex	Complex 4	120161	Unknown	220305	300	Dark	1	1	1	00:30:00	Inactive	No	No	Ground
Complex	Complex 4	120161	Unknown	220305	300	Dark	1	1	1	01:00:00	Inactive	No	No	Ground
Complex	Complex 4	120161	Unknown	220305	300	Dark	1	1	1	01:30:00	Inactive	No	No	Ground
Complex	Complex 4	120161	Unknown	220305	300	Dark	1	1	1	02:00:00	Inactive	No	No	Ground
Complex	Complex 4	120161	Unknown	220305	300	Dark	1	1	1	02:30:00	Inactive	No	No	Ground
Complex	Complex 4	120161	Unknown	220305	300	Dark	1	1	1	03:00:00	Inactive	No	No	Ground
Complex	Complex 4	120161	Unknown	220305	300	Dark	1	1	1	03:30:00	Inactive	No	No	Ground
Complex	Complex 4	120161	Unknown	220305	300	Dark	1	1	1	04:00:00	Inactive	No	No	Ground
Complex	Complex 4	120161	Unknown	220305	300	Dark	1	1	1	04:30:00	Inactive	No	No	Ground
Complex	Complex 4	120161	Unknown	220305	300	Dark	1	1	1	05:00:00	Inactive	No	No	Ground
Complex	Complex 4	120161	Unknown	220305	300	Dark	1	1	1	05:30:00	Inactive	No	No	Ground
Complex	Complex 4	120161	Unknown	220305	300	Dark	1	1	1	06:00:00	Inactive	No	No	Ground
Complex	Complex 4	120161	Unknown	220305	300	Dark	1	1	1	06:30:00	Inactive	No	No	Ground
Complex	Complex 4	120161	Unknown	220305	300	Dark	1	1	1	07:00:00	Inactive	No	No	Ground
Complex	Complex 4	120161	Unknown	220305	300	Dark	1	1	1	07:30:00	Inactive	No	No	Ground
Complex	Complex 4	120161	Unknown	220305	300	Dark	1	1	1	08:00:00	Inactive	No	No	Ground
Complex	Complex 4	120161	Unknown	220305	300	Dark	1	1	1	08:30:00	Inactive	No	No	Ground
Complex	Complex 4	120161	Unknown	220305	300	Dark	1	1	1	09:00:00	Inactive	No	No	Ground
Complex	Complex 4	120161	Unknown	220305	300	Dark	1	1	1	09:30:00	Inactive	No	No	Ground
Complex	Complex 4	120161	Unknown	220305	300	Dark	1	1	1	10:00:00	Inactive	No	No	Ground
Complex	Complex 2	120158	Unknown	220305	300	Dark	1	1	1	00:30:00	Inactive	No	No	Ground
Complex	Complex 2	120158	Unknown	220305	300	Dark	1	1	1	01:00:00	Inactive	No	No	Ground
Complex	Complex 2	120158	Unknown	220305	300	Dark	1	1	1	01:30:00	Inactive	No	No	Ground
Complex	Complex 2	120158	Unknown	220305	300	Dark	1	1	1	02:00:00	Inactive	No	No	Ground
Complex	Complex 2	120158	Unknown	220305	300	Dark	1	1	1	02:30:00	Inactive	No	No	Ground
Complex	Complex 2	120158	Unknown	220305	300	Dark	1	1	1	03:00:00	Inactive	No	No	Ground
Complex	Complex 2	120158	Unknown	220305	300	Dark	1	1	1	03:30:00	Inactive	No	No	Ground
Complex	Complex 2	120158	Unknown	220305	300	Dark	1	1	1	04:00:00	Inactive	No	No	Ground
Complex	Complex 2	120158	Unknown	220305	300	Dark	1	1	1	04:30:00	Inactive	No	No	Ground
Complex	Complex 2	120158	Unknown	220305	300	Dark	1	1	1	05:00:00	Inactive	No	No	Ground
Complex	Complex 2	120158	Unknown	220305	300	Dark	1	1	1	05:30:00	Inactive	No	No	Ground
Complex	Complex 2	120158	Unknown	220305	300	Dark	1	1	1	06:00:00	Inactive	No	No	Ground
Complex	Complex 2	120158	Unknown	220305	300	Dark	1	1	1	06:30:00	Inactive	No	No	Ground
Complex	Complex 2	120158	Unknown	220305	300	Dark	1	1	1	07:00:00	Inactive	No	No	Ground
Complex	Complex 2	120158	Unknown	220305	300	Dark	1	1	1	07:30:00	Inactive	No	No	Ground
Complex	Complex 2	120158	Unknown	220305	300	Dark	1	1	1	08:00:00	Inactive	No	No	Ground
Complex	Complex 2	120158	Unknown	220305	300	Dark	1	1	1	08:30:00	Inactive	No	No	Ground
Complex	Complex 2	120158	Unknown	220305	300	Dark	1	1	1	09:00:00	Inactive	No	No	Ground
Complex	Complex 2	120158	Unknown	220305	300	Dark	1	1	1	09:30:00	Inactive	No	No	Ground
Complex	Complex 2	120158	Unknown	220305	300	Dark	1	1	1	10:00:00	Inactive	No	No	Ground
Standard	Standard 3	120155	Unknown	220306	400	Dark	1	1	1	00:30:00	Inactive	No	No	Ground
Standard	Standard 3	120155	Unknown	220306	400	Dark	1	1	1	01:00:00	Inactive	No	No	Ground
Standard	Standard 3	120155	Unknown	220306	400	Dark	1	1	1	01:30:00	Inactive	No	No	Ground
Standard	Standard 3	120155	Unknown	220306	400	Dark	1	1	1	02:00:00	Inactive	No	No	Ground
Standard	Standard 3	120155	Unknown	220306	400	Dark	1	1	1	02:30:00	Inactive	No	No	Ground
Standard	Standard 3	120155	Unknown	220306	400	Dark	1	1	1	03:00:00	Inactive	No	No	Ground
Standard	Standard 3	120155	Unknown	220306	400	Dark	1	1	1	03:30:00	Inactive	No	No	Ground
Standard	Standard 3	120155	Unknown	220306	400	Dark	1	1	1	04:00:00	Inactive	No	No	Ground
Standard	Standard 3	120155	Unknown	220306	400	Dark	1	1	1	04:30:00	Inactive	No	No	Ground
Standard	Standard 3	120155	Unknown	220306	400	Dark	1	1	1	05:00:00	Inactive	No	No	Ground
Standard	Standard 3	120155	Unknown	220306	400	Dark	1	1	1	05:30:00	Inactive	No	No	Ground
Standard	Standard 3	120155	Unknown	220306	400	Dark	1	1	1	06:00:00	Inactive	No	No	Ground
Standard	Standard 3	120155	Unknown	220306	400	Dark	1	1	1	06:30:00	Inactive	No	No	Ground
Standard	Standard 3	120155	Unknown	220306	400	Dark	1	1	1	07:00:00	Inactive	No	No	Ground
Standard	Standard 3	120155	Unknown	220306	400	Dark	1	1	1	07:30:00	Inactive	No	No	Ground
Standard	Standard 3	120155	Unknown	220306	400	Dark	1	1	1	08:00:00	Inactive	No	No	Ground
Standard	Standard 3	120155	Unknown	220306	400	Dark	1	1	1	08:30:00	Inactive	No	No	Ground
Standard	Standard 3	120155	Unknown	220306	400	Dark	1	1	1	09:00:00	Inactive	No	No	Ground
Standard	Standard 3	120155	Unknown	220306	400	Dark	1	1	1	09:30:00	Inactive	No	No	Ground
Standard	Standard 3	120155	Unknown	220306	400	Dark	1	1	1	10:00:00	Inactive	No	No	Ground
Standard	Standard 4	120156	Male	220306	400	Dark	1	1	1	00:30:00	Inactive	No	No	Wall
Standard	Standard 4	120156	Male	220306	400	Dark	1	1	1	01:00:00	Active in Place	No	No	Wall
Standard	Standard 4	120156	Male	220306	400	Dark	1	1	1	01:30:00	Inactive	No	No	Wall
Standard	Standard 4	120156	Male	220306	400	Dark	1	1	1	02:00:00	Active in Place	No	No	Wall
Standard	Standard 4	120156	Male	220306	400	Dark	1	1	1	02:30:00	Climb	No	No	Wall
Standard	Standard 4	120156	Male	220306	400	Dark	1	1	1	03:00:00	Inactive	No	No	Wall
Standard	Standard 4	120156	Male	220306	400	Dark	1	1	1	03:30:00	Climb	No	No	Wall
Standard	Standard 4	120156	Male	220306	400	Dark	1	1	1	04:00:00	Climb	No	No	Wall
Standard	Standard 4	120156	Male	220306	400	Dark	1	1	1	04:30:00	Inactive	No	No	Wall
Standard	Standard 4	120156	Male	220306	400	Dark	1	1	1	05:00:00	Locomotion	No	No	Ground
Standard	Standard 4	120156	Male	220306	400	Dark	1	1	1	05:30:00	Inactive	No	No	Ground
Standard	Standard 4	120156	Male	220306	400	Dark	1	1	1	06:00:00	Inactive	No	No	Ground
Standard	Standard 4	120156	Male	220306	400	Dark	1	1	1	06:30:00	Inactive	No	No	Ground
Standard	Standard 4	120156	Male	220306	400	Dark	1	1	1	07:00:00	Inactive	No	No	Ground
Standard	Standard 4	120156	Male	220306	400	Dark	1	1	1	07:30:00	Climb	No	No	Wall
Standard	Standard 4	120156	Male	220306	400	Dark	1	1	1	08:00:00	Climb	No	No	Wall
Standard	Standard 4	120156	Male	220306	400	Dark	1	1	1	08:30:00	Inactive	No	No	Wall
Standard	Standard 4	120156	Male	220306	400	Dark	1	1	1	09:00:00	Active in Place	No	No	Wall
Standard	Standard 4	120156	Male	220306	400	Dark	1	1	1	09:30:00	Climb	No	No	Wall
Standard	Standard 4	120156	Male	220306	400	Dark	1	1	1	10:00:00	Inactive	No	No	Ground
Standard	Standard 4	120156	Male	220306	1000	Light	1	1	1	00:30:00	Inactive	No	No	Ground
Standard	Standard 4	120156	Male	220306	1000	Light	1	1	1	01:00:00	Inactive	No	No	Ground
Standard	Standard 4	120156	Male	220306	1000	Light	1	1	1	01:30:00	Inactive	No	No	Ground
Standard	Standard 4	120156	Male	220306	1000	Light	1	1	1	02:00:00	Inactive	No	No	Ground
Standard	Standard 4	120156	Male	220306	1000	Light	1	1	1	02:30:00	Inactive	No	No	Ground
Standard	Standard 4	120156	Male	220306	1000	Light	1	1	1	03:00:00	Inactive	No	No	Ground
Standard	Standard 4	120156	Male	220306	1000	Light	1	1	1	03:30:00	Inactive	No	No	Ground
Standard	Standard 4	120156	Male	220306	1000	Light	1	1	1	04:00:00	Inactive	No	No	Ground
Standard	Standard 4	120156	Male	220306	1000	Light	1	1	1	04:30:00	Inactive	No	No	Ground
Standard	Standard 4	120156	Male	220306	1000	Light	1	1	1	05:00:00	Inactive	No	No	Ground
Standard	Standard 4	120156	Male	220306	1000	Light	1	1	1	05:30:00	Inactive	No	No	Ground
Standard	Standard 4	120156	Male	220306	1000	Light	1	1	1	06:00:00	Inactive	No	No	Ground
Standard	Standard 4	120156	Male	220306	1000	Light	1	1	1	06:30:00	Inactive	No	No	Ground
Standard	Standard 4	120156	Male	220306	1000	Light	1	1	1	07:00:00	Inactive	No	No	Ground
Standard	Standard 4	120156	Male	220306	1000	Light	1	1	1	07:30:00	Inactive	No	No	Ground
Standard	Standard 4	120156	Male	220306	1000	Light	1	1	1	08:00:00	Inactive	No	No	Ground
Standard	Standard 4	120156	Male	220306	1000	Light	1	1	1	08:30:00	Inactive	No	No	Ground
Standard	Standard 4	120156	Male	220306	1000	Light	1	1	1	09:00:00	Inactive	No	No	Ground
Standard	Standard 4	120156	Male	220306	1000	Light	1	1	1	09:30:00	Inactive	No	No	Ground
Standard	Standard 4	120156	Male	220306	1000	Light	1	1	1	10:00:00	Inactive	No	No	Ground
Standard	Standard 1	120168	Unknown	220306	400	Dark	1	1	1	00:30:00	Inactive	No	No	Ground
Standard	Standard 1	120168	Unknown	220306	400	Dark	1	1	1	01:00:00	Inactive	No	No	Ground
Standard	Standard 1	120168	Unknown	220306	400	Dark	1	1	1	01:30:00	Inactive	No	No	Ground
Standard	Standard 1	120168	Unknown	220306	400	Dark	1	1	1	02:00:00	Inactive	No	No	Ground
Standard	Standard 1	120168	Unknown	220306	400	Dark	1	1	1	02:30:00	Inactive	No	No	Ground
Standard	Standard 1	120168	Unknown	220306	400	Dark	1	1	1	03:00:00	Inactive	No	No	Ground
Standard	Standard 1	120168	Unknown	220306	400	Dark	1	1	1	03:30:00	Inactive	No	No	Ground
Standard	Standard 1	120168	Unknown	220306	400	Dark	1	1	1	04:00:00	Inactive	No	No	Ground
Standard	Standard 1	120168	Unknown	220306	400	Dark	1	1	1	04:30:00	Inactive	No	No	Ground
Standard	Standard 1	120168	Unknown	220306	400	Dark	1	1	1	05:00:00	Inactive	No	No	Ground
Standard	Standard 1	120168	Unknown	220306	400	Dark	1	1	1	05:30:00	Inactive	No	No	Ground
Standard	Standard 1	120168	Unknown	220306	400	Dark	1	1	1	06:00:00	Inactive	No	No	Ground
Standard	Standard 1	120168	Unknown	220306	400	Dark	1	1	1	06:30:00	Inactive	No	No	Ground
Standard	Standard 1	120168	Unknown	220306	400	Dark	1	1	1	07:00:00	Inactive	No	No	Ground
Standard	Standard 1	120168	Unknown	220306	400	Dark	1	1	1	07:30:00	Inactive	No	No	Ground
Standard	Standard 1	120168	Unknown	220306	400	Dark	1	1	1	08:00:00	Inactive	No	No	Ground
Standard	Standard 1	120168	Unknown	220306	400	Dark	1	1	1	08:30:00	Inactive	No	No	Ground
Standard	Standard 1	120168	Unknown	220306	400	Dark	1	1	1	09:00:00	Inactive	No	No	Ground
Standard	Standard 1	120168	Unknown	220306	400	Dark	1	1	1	09:30:00	Inactive	No	No	Ground
Standard	Standard 1	120168	Unknown	220306	400	Dark	1	1	1	10:00:00	Inactive	No	No	Ground
Standard	Standard 1	120168	Unknown	220306	1000	Light	1	1	1	00:30:00	Inactive	No	No	Ground
Standard	Standard 1	120168	Unknown	220306	1000	Light	1	1	1	01:00:00	Inactive	No	No	Ground
Standard	Standard 1	120168	Unknown	220306	1000	Light	1	1	1	01:30:00	Inactive	No	No	Ground
Standard	Standard 1	120168	Unknown	220306	1000	Light	1	1	1	02:00:00	Inactive	No	No	Ground
Standard	Standard 1	120168	Unknown	220306	1000	Light	1	1	1	02:30:00	Inactive	No	No	Ground
Standard	Standard 1	120168	Unknown	220306	1000	Light	1	1	1	03:00:00	Inactive	No	No	Ground
Standard	Standard 1	120168	Unknown	220306	1000	Light	1	1	1	03:30:00	Inactive	No	No	Ground
Standard	Standard 1	120168	Unknown	220306	1000	Light	1	1	1	04:00:00	Inactive	No	No	Ground
Standard	Standard 1	120168	Unknown	220306	1000	Light	1	1	1	04:30:00	Inactive	No	No	Ground
Standard	Standard 1	120168	Unknown	220306	1000	Light	1	1	1	05:00:00	Inactive	No	No	Ground
Standard	Standard 1	120168	Unknown	220306	1000	Light	1	1	1	05:30:00	Inactive	No	No	Ground
Standard	Standard 1	120168	Unknown	220306	1000	Light	1	1	1	06:00:00	Inactive	No	No	Ground
Standard	Standard 1	120168	Unknown	220306	1000	Light	1	1	1	06:30:00	Inactive	No	No	Ground
Standard	Standard 1	120168	Unknown	220306	1000	Light	1	1	1	07:00:00	Inactive	No	No	Ground
Standard	Standard 1	120168	Unknown	220306	1000	Light	1	1	1	07:30:00	Inactive	No	No	Ground
Standard	Standard 1	120168	Unknown	220306	1000	Light	1	1	1	08:00:00	Inactive	No	No	Ground
Standard	Standard 1	120168	Unknown	220306	1000	Light	1	1	1	08:30:00	Inactive	No	No	Ground
Standard	Standard 1	120168	Unknown	220306	1000	Light	1	1	1	09:00:00	Inactive	No	No	Ground
Standard	Standard 1	120168	Unknown	220306	1000	Light	1	1	1	09:30:00	Inactive	No	No	Ground
Standard	Standard 1	120168	Unknown	220306	1000	Light	1	1	1	10:00:00	Inactive	No	No	Ground
Standard	Standard 2	120162	Female	220306	400	Dark	1	1	1	00:30:00	Inactive	No	No	Ground
Standard	Standard 2	120162	Female	220306	400	Dark	1	1	1	01:00:00	Inactive	No	No	Ground
Standard	Standard 2	120162	Female	220306	400	Dark	1	1	1	01:30:00	Inactive	No	No	Ground
Standard	Standard 2	120162	Female	220306	400	Dark	1	1	1	02:00:00	Inactive	No	No	Ground
Standard	Standard 2	120162	Female	220306	400	Dark	1	1	1	02:30:00	Inactive	No	No	Ground
Standard	Standard 2	120162	Female	220306	400	Dark	1	1	1	03:00:00	Inactive	No	No	Ground
Standard	Standard 2	120162	Female	220306	400	Dark	1	1	1	03:30:00	Inactive	No	No	Ground
Standard	Standard 2	120162	Female	220306	400	Dark	1	1	1	04:00:00	Inactive	No	No	Ground
Standard	Standard 2	120162	Female	220306	400	Dark	1	1	1	04:30:00	Inactive	No	No	Ground
Standard	Standard 2	120162	Female	220306	400	Dark	1	1	1	05:00:00	Inactive	No	No	Ground
Standard	Standard 2	120162	Female	220306	400	Dark	1	1	1	05:30:00	Inactive	No	No	Ground
Standard	Standard 2	120162	Female	220306	400	Dark	1	1	1	06:00:00	Inactive	No	No	Ground
Standard	Standard 2	120162	Female	220306	400	Dark	1	1	1	06:30:00	Inactive	No	No	Ground
Standard	Standard 2	120162	Female	220306	400	Dark	1	1	1	07:00:00	Inactive	No	No	Ground
Standard	Standard 2	120162	Female	220306	400	Dark	1	1	1	07:30:00	Inactive	No	No	Ground
Standard	Standard 2	120162	Female	220306	400	Dark	1	1	1	08:00:00	Inactive	No	No	Ground
Standard	Standard 2	120162	Female	220306	400	Dark	1	1	1	08:30:00	Inactive	No	No	Ground
Standard	Standard 2	120162	Female	220306	400	Dark	1	1	1	09:00:00	Inactive	No	No	Ground
Standard	Standard 2	120162	Female	220306	400	Dark	1	1	1	09:30:00	Inactive	No	No	Ground
Standard	Standard 2	120162	Female	220306	400	Dark	1	1	1	10:00:00	Inactive	No	No	Ground
Standard	Standard 2	120162	Female	220306	1000	Light	1	1	1	00:30:00	Inactive	No	No	Wall
Standard	Standard 2	120162	Female	220306	1000	Light	1	1	1	01:00:00	Inactive	No	No	Wall
Standard	Standard 2	120162	Female	220306	1000	Light	1	1	1	01:30:00	Inactive	No	No	Wall
Standard	Standard 2	120162	Female	220306	1000	Light	1	1	1	02:00:00	Inactive	No	No	Wall
Standard	Standard 2	120162	Female	220306	1000	Light	1	1	1	02:30:00	Inactive	No	No	Wall
Standard	Standard 2	120162	Female	220306	1000	Light	1	1	1	03:00:00	Inactive	No	No	Wall
Standard	Standard 2	120162	Female	220306	1000	Light	1	1	1	03:30:00	Inactive	No	No	Wall
Standard	Standard 2	120162	Female	220306	1000	Light	1	1	1	04:00:00	Inactive	No	No	Wall
Standard	Standard 2	120162	Female	220306	1000	Light	1	1	1	04:30:00	Inactive	No	No	Wall
Standard	Standard 2	120162	Female	220306	1000	Light	1	1	1	05:00:00	Inactive	No	No	Wall
Standard	Standard 2	120162	Female	220306	1000	Light	1	1	1	05:30:00	Inactive	No	No	Wall
Standard	Standard 2	120162	Female	220306	1000	Light	1	1	1	06:00:00	Inactive	No	No	Wall
Standard	Standard 2	120162	Female	220306	1000	Light	1	1	1	06:30:00	Inactive	No	No	Wall
Standard	Standard 2	120162	Female	220306	1000	Light	1	1	1	07:00:00	Inactive	No	No	Wall
Standard	Standard 2	120162	Female	220306	1000	Light	1	1	1	07:30:00	Inactive	No	No	Wall
Standard	Standard 2	120162	Female	220306	1000	Light	1	1	1	08:00:00	Inactive	No	No	Wall
Standard	Standard 2	120162	Female	220306	1000	Light	1	1	1	08:30:00	Inactive	No	No	Wall
Standard	Standard 2	120162	Female	220306	1000	Light	1	1	1	09:00:00	Inactive	No	No	Wall
Standard	Standard 2	120162	Female	220306	1000	Light	1	1	1	09:30:00	Inactive	No	No	Wall
Standard	Standard 2	120162	Female	220306	1000	Light	1	1	1	10:00:00	Inactive	No	No	Wall
Complex	Complex 3	120165	Male	220306	400	Dark	1	1	1	00:30:00	Inactive	No	No	Ground
Complex	Complex 3	120165	Male	220306	400	Dark	1	1	1	01:00:00	Inactive	No	No	Ground
Complex	Complex 3	120165	Male	220306	400	Dark	1	1	1	01:30:00	Inactive	No	No	Ground
Complex	Complex 3	120165	Male	220306	400	Dark	1	1	1	02:00:00	Inactive	No	No	Ground
Complex	Complex 3	120165	Male	220306	400	Dark	1	1	1	02:30:00	Inactive	No	No	Ground
Complex	Complex 3	120165	Male	220306	400	Dark	1	1	1	03:00:00	Inactive	No	No	Ground
Complex	Complex 3	120165	Male	220306	400	Dark	1	1	1	03:30:00	Inactive	No	No	Ground
Complex	Complex 3	120165	Male	220306	400	Dark	1	1	1	04:00:00	Inactive	No	No	Ground
Complex	Complex 3	120165	Male	220306	400	Dark	1	1	1	04:30:00	Inactive	No	No	Ground
Complex	Complex 3	120165	Male	220306	400	Dark	1	1	1	05:00:00	Inactive	No	No	Ground
Complex	Complex 3	120165	Male	220306	400	Dark	1	1	1	05:30:00	Inactive	No	No	Ground
Complex	Complex 3	120165	Male	220306	400	Dark	1	1	1	06:00:00	Inactive	No	No	Ground
Complex	Complex 3	120165	Male	220306	400	Dark	1	1	1	06:30:00	Inactive	No	No	Ground
Complex	Complex 3	120165	Male	220306	400	Dark	1	1	1	07:00:00	Inactive	No	No	Ground
Complex	Complex 3	120165	Male	220306	400	Dark	1	1	1	07:30:00	Inactive	No	No	Ground
Complex	Complex 3	120165	Male	220306	400	Dark	1	1	1	08:00:00	Inactive	No	No	Ground
Complex	Complex 3	120165	Male	220306	400	Dark	1	1	1	08:30:00	Inactive	No	No	Ground
Complex	Complex 3	120165	Male	220306	400	Dark	1	1	1	09:00:00	Inactive	No	No	Ground
Complex	Complex 3	120165	Male	220306	400	Dark	1	1	1	09:30:00	Inactive	No	No	Ground
Complex	Complex 3	120165	Male	220306	400	Dark	1	1	1	10:00:00	Inactive	No	No	Ground
Complex	Complex 3	120165	Male	220306	1000	Light	1	1	1	00:30:00	Inactive	No	No	Ground
Complex	Complex 3	120165	Male	220306	1000	Light	1	1	1	01:00:00	Inactive	No	No	Ground
Complex	Complex 3	120165	Male	220306	1000	Light	1	1	1	01:30:00	Inactive	No	No	Ground
Complex	Complex 3	120165	Male	220306	1000	Light	1	1	1	02:00:00	Inactive	No	No	Ground
Complex	Complex 3	120165	Male	220306	1000	Light	1	1	1	02:30:00	Inactive	No	No	Ground
Complex	Complex 3	120165	Male	220306	1000	Light	1	1	1	03:00:00	Inactive	No	No	Ground
Complex	Complex 3	120165	Male	220306	1000	Light	1	1	1	03:30:00	Inactive	No	No	Ground
Complex	Complex 3	120165	Male	220306	1000	Light	1	1	1	04:00:00	Inactive	No	No	Ground
Complex	Complex 3	120165	Male	220306	1000	Light	1	1	1	04:30:00	Inactive	No	No	Ground
Complex	Complex 3	120165	Male	220306	1000	Light	1	1	1	05:00:00	Inactive	No	No	Ground
Complex	Complex 3	120165	Male	220306	1000	Light	1	1	1	05:30:00	Inactive	No	No	Ground
Complex	Complex 3	120165	Male	220306	1000	Light	1	1	1	06:00:00	Inactive	No	No	Ground
Complex	Complex 3	120165	Male	220306	1000	Light	1	1	1	06:30:00	Inactive	No	No	Ground
Complex	Complex 3	120165	Male	220306	1000	Light	1	1	1	07:00:00	Inactive	No	No	Ground
Complex	Complex 3	120165	Male	220306	1000	Light	1	1	1	07:30:00	Inactive	No	No	Ground
Complex	Complex 3	120165	Male	220306	1000	Light	1	1	1	08:00:00	Inactive	No	No	Ground
Complex	Complex 3	120165	Male	220306	1000	Light	1	1	1	08:30:00	Inactive	No	No	Ground
Complex	Complex 3	120165	Male	220306	1000	Light	1	1	1	09:00:00	Inactive	No	No	Ground
Complex	Complex 3	120165	Male	220306	1000	Light	1	1	1	09:30:00	Inactive	No	No	Ground
Complex	Complex 3	120165	Male	220306	1000	Light	1	1	1	10:00:00	Inactive	No	No	Ground
Complex	Complex 1	120163	Male	220306	400	Dark	1	1	1	00:30:00	Inactive	No	No	Ground
Complex	Complex 1	120163	Male	220306	400	Dark	1	1	1	01:00:00	Inactive	No	No	Ground
Complex	Complex 1	120163	Male	220306	400	Dark	1	1	1	01:30:00	Inactive	No	No	Ground
Complex	Complex 1	120163	Male	220306	400	Dark	1	1	1	02:00:00	Inactive	No	No	Ground
Complex	Complex 1	120163	Male	220306	400	Dark	1	1	1	02:30:00	Inactive	No	No	Ground
Complex	Complex 1	120163	Male	220306	400	Dark	1	1	1	03:00:00	Inactive	No	No	Ground
Complex	Complex 1	120163	Male	220306	400	Dark	1	1	1	03:30:00	Inactive	No	No	Ground
Complex	Complex 1	120163	Male	220306	400	Dark	1	1	1	04:00:00	Inactive	No	No	Ground
Complex	Complex 1	120163	Male	220306	400	Dark	1	1	1	04:30:00	Inactive	No	No	Ground
Complex	Complex 1	120163	Male	220306	400	Dark	1	1	1	05:00:00	Inactive	No	No	Ground
Complex	Complex 1	120163	Male	220306	400	Dark	1	1	1	05:30:00	Inactive	No	No	Ground
Complex	Complex 1	120163	Male	220306	400	Dark	1	1	1	06:00:00	Inactive	No	No	Ground
Complex	Complex 1	120163	Male	220306	400	Dark	1	1	1	06:30:00	Inactive	No	No	Ground
Complex	Complex 1	120163	Male	220306	400	Dark	1	1	1	07:00:00	Inactive	No	No	Ground
Complex	Complex 1	120163	Male	220306	400	Dark	1	1	1	07:30:00	Inactive	No	No	Ground
Complex	Complex 1	120163	Male	220306	400	Dark	1	1	1	08:00:00	Inactive	No	No	Ground
Complex	Complex 1	120163	Male	220306	400	Dark	1	1	1	08:30:00	Inactive	No	No	Ground
Complex	Complex 1	120163	Male	220306	400	Dark	1	1	1	09:00:00	Inactive	No	No	Ground
Complex	Complex 1	120163	Male	220306	400	Dark	1	1	1	09:30:00	Inactive	No	No	Ground
Complex	Complex 1	120163	Male	220306	400	Dark	1	1	1	10:00:00	Inactive	No	No	Ground
Complex	Complex 1	120163	Male	220306	1000	Light	1	1	1	00:30:00	Inactive	No	No	Ground
Complex	Complex 1	120163	Male	220306	1000	Light	1	1	1	01:00:00	Inactive	No	No	Ground
Complex	Complex 1	120163	Male	220306	1000	Light	1	1	1	01:30:00	Inactive	No	No	Ground
Complex	Complex 1	120163	Male	220306	1000	Light	1	1	1	02:00:00	Inactive	No	No	Ground
Complex	Complex 1	120163	Male	220306	1000	Light	1	1	1	02:30:00	Inactive	No	No	Ground
Complex	Complex 1	120163	Male	220306	1000	Light	1	1	1	03:00:00	Inactive	No	No	Ground
Complex	Complex 1	120163	Male	220306	1000	Light	1	1	1	03:30:00	Inactive	No	No	Ground
Complex	Complex 1	120163	Male	220306	1000	Light	1	1	1	04:00:00	Inactive	No	No	Ground
Complex	Complex 1	120163	Male	220306	1000	Light	1	1	1	04:30:00	Inactive	No	No	Ground
Complex	Complex 1	120163	Male	220306	1000	Light	1	1	1	05:00:00	Inactive	No	No	Ground
Complex	Complex 1	120163	Male	220306	1000	Light	1	1	1	05:30:00	Inactive	No	No	Ground
Complex	Complex 1	120163	Male	220306	1000	Light	1	1	1	06:00:00	Inactive	No	No	Ground
Complex	Complex 1	120163	Male	220306	1000	Light	1	1	1	06:30:00	Inactive	No	No	Ground
Complex	Complex 1	120163	Male	220306	1000	Light	1	1	1	07:00:00	Inactive	No	No	Ground
Complex	Complex 1	120163	Male	220306	1000	Light	1	1	1	07:30:00	Inactive	No	No	Ground
Complex	Complex 1	120163	Male	220306	1000	Light	1	1	1	08:00:00	Inactive	No	No	Ground
Complex	Complex 1	120163	Male	220306	1000	Light	1	1	1	08:30:00	Inactive	No	No	Ground
Complex	Complex 1	120163	Male	220306	1000	Light	1	1	1	09:00:00	Inactive	No	No	Ground
Complex	Complex 1	120163	Male	220306	1000	Light	1	1	1	09:30:00	Inactive	No	No	Ground
Complex	Complex 1	120163	Male	220306	1000	Light	1	1	1	10:00:00	Inactive	No	No	Ground
Complex	Complex 4	120161	Unknown	220306	400	Dark	1	1	1	00:30:00	Inactive	No	No	Wall
Complex	Complex 4	120161	Unknown	220306	400	Dark	1	1	1	01:00:00	Inactive	No	No	Wall
Complex	Complex 4	120161	Unknown	220306	400	Dark	1	1	1	01:30:00	Inactive	No	No	Wall
Complex	Complex 4	120161	Unknown	220306	400	Dark	1	1	1	02:00:00	Inactive	No	No	Wall
Complex	Complex 4	120161	Unknown	220306	400	Dark	1	1	1	02:30:00	Inactive	No	No	Wall
Complex	Complex 4	120161	Unknown	220306	400	Dark	1	1	1	03:00:00	Inactive	No	No	Wall
Complex	Complex 4	120161	Unknown	220306	400	Dark	1	1	1	03:30:00	Inactive	No	No	Wall
Complex	Complex 4	120161	Unknown	220306	400	Dark	1	1	1	04:00:00	Inactive	No	No	Wall
Complex	Complex 4	120161	Unknown	220306	400	Dark	1	1	1	04:30:00	Inactive	No	No	Wall
Complex	Complex 4	120161	Unknown	220306	400	Dark	1	1	1	05:00:00	Inactive	No	No	Wall
Complex	Complex 4	120161	Unknown	220306	400	Dark	1	1	1	05:30:00	Inactive	No	No	Wall
Complex	Complex 4	120161	Unknown	220306	400	Dark	1	1	1	06:00:00	Inactive	No	No	Wall
Complex	Complex 4	120161	Unknown	220306	400	Dark	1	1	1	06:30:00	Inactive	No	No	Wall
Complex	Complex 4	120161	Unknown	220306	400	Dark	1	1	1	07:00:00	Inactive	No	No	Wall
Complex	Complex 4	120161	Unknown	220306	400	Dark	1	1	1	07:30:00	Inactive	No	No	Wall
Complex	Complex 4	120161	Unknown	220306	400	Dark	1	1	1	08:00:00	Inactive	No	No	Wall
Complex	Complex 4	120161	Unknown	220306	400	Dark	1	1	1	08:30:00	Inactive	No	No	Wall
Complex	Complex 4	120161	Unknown	220306	400	Dark	1	1	1	09:00:00	Inactive	No	No	Wall
Complex	Complex 4	120161	Unknown	220306	400	Dark	1	1	1	09:30:00	Inactive	No	No	Wall
Complex	Complex 4	120161	Unknown	220306	400	Dark	1	1	1	10:00:00	Inactive	No	No	Wall
Complex	Complex 4	120161	Unknown	220306	1000	Light	1	1	1	00:30:00	Inactive	No	No	Ground
Complex	Complex 4	120161	Unknown	220306	1000	Light	1	1	1	01:00:00	Inactive	No	No	Ground
Complex	Complex 4	120161	Unknown	220306	1000	Light	1	1	1	01:30:00	Inactive	No	No	Ground
Complex	Complex 4	120161	Unknown	220306	1000	Light	1	1	1	02:00:00	Inactive	No	No	Ground
Complex	Complex 4	120161	Unknown	220306	1000	Light	1	1	1	02:30:00	Inactive	No	No	Ground
Complex	Complex 4	120161	Unknown	220306	1000	Light	1	1	1	03:00:00	Inactive	No	No	Ground
Complex	Complex 4	120161	Unknown	220306	1000	Light	1	1	1	03:30:00	Inactive	No	No	Ground
Complex	Complex 4	120161	Unknown	220306	1000	Light	1	1	1	04:00:00	Inactive	No	No	Ground
Complex	Complex 4	120161	Unknown	220306	1000	Light	1	1	1	04:30:00	Inactive	No	No	Ground
Complex	Complex 4	120161	Unknown	220306	1000	Light	1	1	1	05:00:00	Inactive	No	No	Ground
Complex	Complex 4	120161	Unknown	220306	1000	Light	1	1	1	05:30:00	Inactive	No	No	Ground
Complex	Complex 4	120161	Unknown	220306	1000	Light	1	1	1	06:00:00	Inactive	No	No	Ground
Complex	Complex 4	120161	Unknown	220306	1000	Light	1	1	1	06:30:00	Inactive	No	No	Ground
Complex	Complex 4	120161	Unknown	220306	1000	Light	1	1	1	07:00:00	Inactive	No	No	Ground
Complex	Complex 4	120161	Unknown	220306	1000	Light	1	1	1	07:30:00	Inactive	No	No	Ground
Complex	Complex 4	120161	Unknown	220306	1000	Light	1	1	1	08:00:00	Inactive	No	No	Ground
Complex	Complex 4	120161	Unknown	220306	1000	Light	1	1	1	08:30:00	Inactive	No	No	Ground
Complex	Complex 4	120161	Unknown	220306	1000	Light	1	1	1	09:00:00	Inactive	No	No	Ground
Complex	Complex 4	120161	Unknown	220306	1000	Light	1	1	1	09:30:00	Inactive	No	No	Ground
Complex	Complex 4	120161	Unknown	220306	1000	Light	1	1	1	10:00:00	Inactive	No	No	Ground
Complex	Complex 2	120158	Unknown	220306	400	Dark	1	1	1	00:30:00	Inactive	No	No	Ground
Complex	Complex 2	120158	Unknown	220306	400	Dark	1	1	1	01:00:00	Inactive	No	No	Ground
Complex	Complex 2	120158	Unknown	220306	400	Dark	1	1	1	01:30:00	Inactive	No	No	Ground
Complex	Complex 2	120158	Unknown	220306	400	Dark	1	1	1	02:00:00	Inactive	No	No	Ground
Complex	Complex 2	120158	Unknown	220306	400	Dark	1	1	1	02:30:00	Inactive	No	No	Ground
Complex	Complex 2	120158	Unknown	220306	400	Dark	1	1	1	03:00:00	Inactive	No	No	Ground
Complex	Complex 2	120158	Unknown	220306	400	Dark	1	1	1	03:30:00	Inactive	No	No	Ground
Complex	Complex 2	120158	Unknown	220306	400	Dark	1	1	1	04:00:00	Inactive	No	No	Ground
Complex	Complex 2	120158	Unknown	220306	400	Dark	1	1	1	04:30:00	Inactive	No	No	Ground
Complex	Complex 2	120158	Unknown	220306	400	Dark	1	1	1	05:00:00	Inactive	No	No	Ground
Complex	Complex 2	120158	Unknown	220306	400	Dark	1	1	1	05:30:00	Inactive	No	No	Ground
Complex	Complex 2	120158	Unknown	220306	400	Dark	1	1	1	06:00:00	Inactive	No	No	Ground
Complex	Complex 2	120158	Unknown	220306	400	Dark	1	1	1	06:30:00	Inactive	No	No	Ground
Complex	Complex 2	120158	Unknown	220306	400	Dark	1	1	1	07:00:00	Inactive	No	No	Ground
Complex	Complex 2	120158	Unknown	220306	400	Dark	1	1	1	07:30:00	Inactive	No	No	Ground
Complex	Complex 2	120158	Unknown	220306	400	Dark	1	1	1	08:00:00	Inactive	No	No	Ground
Complex	Complex 2	120158	Unknown	220306	400	Dark	1	1	1	08:30:00	Inactive	No	No	Ground
Complex	Complex 2	120158	Unknown	220306	400	Dark	1	1	1	09:00:00	Inactive	No	No	Ground
Complex	Complex 2	120158	Unknown	220306	400	Dark	1	1	1	09:30:00	Inactive	No	No	Ground
Complex	Complex 2	120158	Unknown	220306	400	Dark	1	1	1	10:00:00	Inactive	No	No	Ground
Complex	Complex 2	120158	Unknown	220306	1000	Light	1	1	1	00:30:00	Inactive	No	No	Ground
Complex	Complex 2	120158	Unknown	220306	1000	Light	1	1	1	01:00:00	Inactive	No	No	Ground
Complex	Complex 2	120158	Unknown	220306	1000	Light	1	1	1	01:30:00	Inactive	No	No	Ground
Complex	Complex 2	120158	Unknown	220306	1000	Light	1	1	1	02:00:00	Inactive	No	No	Ground
Complex	Complex 2	120158	Unknown	220306	1000	Light	1	1	1	02:30:00	Inactive	No	No	Ground
Complex	Complex 2	120158	Unknown	220306	1000	Light	1	1	1	03:00:00	Inactive	No	No	Ground
Complex	Complex 2	120158	Unknown	220306	1000	Light	1	1	1	03:30:00	Inactive	No	No	Ground
Complex	Complex 2	120158	Unknown	220306	1000	Light	1	1	1	04:00:00	Inactive	No	No	Ground
Complex	Complex 2	120158	Unknown	220306	1000	Light	1	1	1	04:30:00	Inactive	No	No	Ground
Complex	Complex 2	120158	Unknown	220306	1000	Light	1	1	1	05:00:00	Inactive	No	No	Ground
Complex	Complex 2	120158	Unknown	220306	1000	Light	1	1	1	05:30:00	Inactive	No	No	Ground
Complex	Complex 2	120158	Unknown	220306	1000	Light	1	1	1	06:00:00	Inactive	No	No	Ground
Complex	Complex 2	120158	Unknown	220306	1000	Light	1	1	1	06:30:00	Inactive	No	No	Ground
Complex	Complex 2	120158	Unknown	220306	1000	Light	1	1	1	07:00:00	Inactive	No	No	Ground
Complex	Complex 2	120158	Unknown	220306	1000	Light	1	1	1	07:30:00	Inactive	No	No	Ground
Complex	Complex 2	120158	Unknown	220306	1000	Light	1	1	1	08:00:00	Inactive	No	No	Ground
Complex	Complex 2	120158	Unknown	220306	1000	Light	1	1	1	08:30:00	Inactive	No	No	Ground
Complex	Complex 2	120158	Unknown	220306	1000	Light	1	1	1	09:00:00	Inactive	No	No	Ground
Complex	Complex 2	120158	Unknown	220306	1000	Light	1	1	1	09:30:00	Inactive	No	No	Ground
Complex	Complex 2	120158	Unknown	220306	1000	Light	1	1	1	10:00:00	Inactive	No	No	Ground
Standard	Standard 3	120155	Unknown	220307	500	Dark	1	1	1	00:30:00	Inactive	No	No	Ground
Standard	Standard 3	120155	Unknown	220307	500	Dark	1	1	1	01:00:00	Inactive	No	No	Ground
Standard	Standard 3	120155	Unknown	220307	500	Dark	1	1	1	01:30:00	Inactive	No	No	Ground
Standard	Standard 3	120155	Unknown	220307	500	Dark	1	1	1	02:00:00	Inactive	No	No	Ground
Standard	Standard 3	120155	Unknown	220307	500	Dark	1	1	1	02:30:00	Inactive	No	No	Ground
Standard	Standard 3	120155	Unknown	220307	500	Dark	1	1	1	03:00:00	Inactive	No	No	Ground
Standard	Standard 3	120155	Unknown	220307	500	Dark	1	1	1	03:30:00	Inactive	No	No	Ground
Standard	Standard 3	120155	Unknown	220307	500	Dark	1	1	1	04:00:00	Inactive	No	No	Ground
Standard	Standard 3	120155	Unknown	220307	500	Dark	1	1	1	04:30:00	Inactive	No	No	Ground
Standard	Standard 3	120155	Unknown	220307	500	Dark	1	1	1	05:00:00	Inactive	No	No	Ground
Standard	Standard 3	120155	Unknown	220307	500	Dark	1	1	1	05:30:00	Inactive	No	No	Ground
Standard	Standard 3	120155	Unknown	220307	500	Dark	1	1	1	06:00:00	Inactive	No	No	Ground
Standard	Standard 3	120155	Unknown	220307	500	Dark	1	1	1	06:30:00	Inactive	No	No	Ground
Standard	Standard 3	120155	Unknown	220307	500	Dark	1	1	1	07:00:00	Inactive	No	No	Ground
Standard	Standard 3	120155	Unknown	220307	500	Dark	1	1	1	07:30:00	Inactive	No	No	Ground
Standard	Standard 3	120155	Unknown	220307	500	Dark	1	1	1	08:00:00	Inactive	No	No	Ground
Standard	Standard 3	120155	Unknown	220307	500	Dark	1	1	1	08:30:00	Inactive	No	No	Ground
Standard	Standard 3	120155	Unknown	220307	500	Dark	1	1	1	09:00:00	Inactive	No	No	Ground
Standard	Standard 3	120155	Unknown	220307	500	Dark	1	1	1	09:30:00	Inactive	No	No	Ground
Standard	Standard 3	120155	Unknown	220307	500	Dark	1	1	1	10:00:00	Inactive	No	No	Ground
Standard	Standard 3	120155	Unknown	220307	1100	Light	1	1	1	00:30:00	Inactive	No	No	Ground
Standard	Standard 3	120155	Unknown	220307	1100	Light	1	1	1	01:00:00	Inactive	No	No	Ground
Standard	Standard 3	120155	Unknown	220307	1100	Light	1	1	1	01:30:00	Inactive	No	No	Ground
Standard	Standard 3	120155	Unknown	220307	1100	Light	1	1	1	02:00:00	Inactive	No	No	Ground
Standard	Standard 3	120155	Unknown	220307	1100	Light	1	1	1	02:30:00	Inactive	No	No	Ground
Standard	Standard 3	120155	Unknown	220307	1100	Light	1	1	1	03:00:00	Inactive	No	No	Ground
Standard	Standard 3	120155	Unknown	220307	1100	Light	1	1	1	03:30:00	Inactive	No	No	Ground
Standard	Standard 3	120155	Unknown	220307	1100	Light	1	1	1	04:00:00	Inactive	No	No	Ground
Standard	Standard 3	120155	Unknown	220307	1100	Light	1	1	1	04:30:00	Inactive	No	No	Ground
Standard	Standard 3	120155	Unknown	220307	1100	Light	1	1	1	05:00:00	Inactive	No	No	Ground
Standard	Standard 3	120155	Unknown	220307	1100	Light	1	1	1	05:30:00	Inactive	No	No	Ground
Standard	Standard 3	120155	Unknown	220307	1100	Light	1	1	1	06:00:00	Inactive	No	No	Ground
Standard	Standard 3	120155	Unknown	220307	1100	Light	1	1	1	06:30:00	Inactive	No	No	Ground
Standard	Standard 3	120155	Unknown	220307	1100	Light	1	1	1	07:00:00	Inactive	No	No	Ground
Standard	Standard 3	120155	Unknown	220307	1100	Light	1	1	1	07:30:00	Inactive	No	No	Ground
Standard	Standard 3	120155	Unknown	220307	1100	Light	1	1	1	08:00:00	Inactive	No	No	Ground
Standard	Standard 3	120155	Unknown	220307	1100	Light	1	1	1	08:30:00	Inactive	No	No	Ground
Standard	Standard 3	120155	Unknown	220307	1100	Light	1	1	1	09:00:00	Inactive	No	No	Ground
Standard	Standard 3	120155	Unknown	220307	1100	Light	1	1	1	09:30:00	Inactive	No	No	Ground
Standard	Standard 3	120155	Unknown	220307	1100	Light	1	1	1	10:00:00	Inactive	No	No	Ground
Standard	Standard 4	120156	Male	220307	500	Dark	1	1	1	00:30:00	Active in Place	No	No	Wall
Standard	Standard 4	120156	Male	220307	500	Dark	1	1	1	01:00:00	Inactive	No	No	Wall
Standard	Standard 4	120156	Male	220307	500	Dark	1	1	1	01:30:00	Climb	No	No	Wall
Standard	Standard 4	120156	Male	220307	500	Dark	1	1	1	02:00:00	Inactive	No	No	Wall
Standard	Standard 4	120156	Male	220307	500	Dark	1	1	1	02:30:00	Inactive	No	No	Wall
Standard	Standard 4	120156	Male	220307	500	Dark	1	1	1	03:00:00	Active in Place	No	No	Wall
Standard	Standard 4	120156	Male	220307	500	Dark	1	1	1	03:30:00	Active in Place	No	No	Wall
Standard	Standard 4	120156	Male	220307	500	Dark	1	1	1	04:00:00	Active in Place	No	No	Wall
Standard	Standard 4	120156	Male	220307	500	Dark	1	1	1	04:30:00	Inactive	No	No	Wall
Standard	Standard 4	120156	Male	220307	500	Dark	1	1	1	05:00:00	Active in Place	No	No	Wall
Standard	Standard 4	120156	Male	220307	500	Dark	1	1	1	05:30:00	Inactive	No	No	Wall
Standard	Standard 4	120156	Male	220307	500	Dark	1	1	1	06:00:00	Inactive	No	No	Wall
Standard	Standard 4	120156	Male	220307	500	Dark	1	1	1	06:30:00	Inactive	No	No	Wall
Standard	Standard 4	120156	Male	220307	500	Dark	1	1	1	07:00:00	Inactive	No	No	Wall
Standard	Standard 4	120156	Male	220307	500	Dark	1	1	1	07:30:00	Climb	No	No	Wall
Standard	Standard 4	120156	Male	220307	500	Dark	1	1	1	08:00:00	Climb	No	No	Wall
Standard	Standard 4	120156	Male	220307	500	Dark	1	1	1	08:30:00	Inactive	No	No	Wall
Standard	Standard 4	120156	Male	220307	500	Dark	1	1	1	09:00:00	Climb	No	No	Wall
Standard	Standard 4	120156	Male	220307	500	Dark	1	1	1	09:30:00	Active in Place	No	No	Wall
Standard	Standard 4	120156	Male	220307	500	Dark	1	1	1	10:00:00	Inactive	No	No	Wall
Standard	Standard 4	120156	Male	220307	1100	Light	1	1	1	00:30:00	Inactive	No	No	Ground
Standard	Standard 4	120156	Male	220307	1100	Light	1	1	1	01:00:00	Inactive	No	No	Ground
Standard	Standard 4	120156	Male	220307	1100	Light	1	1	1	01:30:00	Inactive	No	No	Ground
Standard	Standard 4	120156	Male	220307	1100	Light	1	1	1	02:00:00	Inactive	No	No	Ground
Standard	Standard 4	120156	Male	220307	1100	Light	1	1	1	02:30:00	Inactive	No	No	Ground
Standard	Standard 4	120156	Male	220307	1100	Light	1	1	1	03:00:00	Inactive	No	No	Ground
Standard	Standard 4	120156	Male	220307	1100	Light	1	1	1	03:30:00	Inactive	No	No	Ground
Standard	Standard 4	120156	Male	220307	1100	Light	1	1	1	04:00:00	Inactive	No	No	Ground
Standard	Standard 4	120156	Male	220307	1100	Light	1	1	1	04:30:00	Inactive	No	No	Ground
Standard	Standard 4	120156	Male	220307	1100	Light	1	1	1	05:00:00	Inactive	No	No	Ground
Standard	Standard 4	120156	Male	220307	1100	Light	1	1	1	05:30:00	Inactive	No	No	Ground
Standard	Standard 4	120156	Male	220307	1100	Light	1	1	1	06:00:00	Inactive	No	No	Ground
Standard	Standard 4	120156	Male	220307	1100	Light	1	1	1	06:30:00	Inactive	No	No	Ground
Standard	Standard 4	120156	Male	220307	1100	Light	1	1	1	07:00:00	Inactive	No	No	Ground
Standard	Standard 4	120156	Male	220307	1100	Light	1	1	1	07:30:00	Inactive	No	No	Ground
Standard	Standard 4	120156	Male	220307	1100	Light	1	1	1	08:00:00	Inactive	No	No	Ground
Standard	Standard 4	120156	Male	220307	1100	Light	1	1	1	08:30:00	Inactive	No	No	Ground
Standard	Standard 4	120156	Male	220307	1100	Light	1	1	1	09:00:00	Inactive	No	No	Ground
Standard	Standard 4	120156	Male	220307	1100	Light	1	1	1	09:30:00	Inactive	No	No	Ground
Standard	Standard 4	120156	Male	220307	1100	Light	1	1	1	10:00:00	Inactive	No	No	Ground
Standard	Standard 1	120168	Unknown	220307	500	Dark	1	1	1	00:30:00	Inactive	No	No	Ground
Standard	Standard 1	120168	Unknown	220307	500	Dark	1	1	1	01:00:00	Inactive	No	No	Ground
Standard	Standard 1	120168	Unknown	220307	500	Dark	1	1	1	01:30:00	Inactive	No	No	Ground
Standard	Standard 1	120168	Unknown	220307	500	Dark	1	1	1	02:00:00	Inactive	No	No	Ground
Standard	Standard 1	120168	Unknown	220307	500	Dark	1	1	1	02:30:00	Inactive	No	No	Ground
Standard	Standard 1	120168	Unknown	220307	500	Dark	1	1	1	03:00:00	Inactive	No	No	Ground
Standard	Standard 1	120168	Unknown	220307	500	Dark	1	1	1	03:30:00	Inactive	No	No	Ground
Standard	Standard 1	120168	Unknown	220307	500	Dark	1	1	1	04:00:00	Inactive	No	No	Ground
Standard	Standard 1	120168	Unknown	220307	500	Dark	1	1	1	04:30:00	Inactive	No	No	Ground
Standard	Standard 1	120168	Unknown	220307	500	Dark	1	1	1	05:00:00	Inactive	No	No	Ground
Standard	Standard 1	120168	Unknown	220307	500	Dark	1	1	1	05:30:00	Inactive	No	No	Ground
Standard	Standard 1	120168	Unknown	220307	500	Dark	1	1	1	06:00:00	Inactive	No	No	Ground
Standard	Standard 1	120168	Unknown	220307	500	Dark	1	1	1	06:30:00	Inactive	No	No	Ground
Standard	Standard 1	120168	Unknown	220307	500	Dark	1	1	1	07:00:00	Inactive	No	No	Ground
Standard	Standard 1	120168	Unknown	220307	500	Dark	1	1	1	07:30:00	Inactive	No	No	Ground
Standard	Standard 1	120168	Unknown	220307	500	Dark	1	1	1	08:00:00	Inactive	No	No	Ground
Standard	Standard 1	120168	Unknown	220307	500	Dark	1	1	1	08:30:00	Inactive	No	No	Ground
Standard	Standard 1	120168	Unknown	220307	500	Dark	1	1	1	09:00:00	Inactive	No	No	Ground
Standard	Standard 1	120168	Unknown	220307	500	Dark	1	1	1	09:30:00	Inactive	No	No	Ground
Standard	Standard 1	120168	Unknown	220307	500	Dark	1	1	1	10:00:00	Inactive	No	No	Ground
Standard	Standard 1	120168	Unknown	220307	1100	Light	1	1	1	00:30:00	Inactive	No	No	Ground
Standard	Standard 1	120168	Unknown	220307	1100	Light	1	1	1	01:00:00	Inactive	No	No	Ground
Standard	Standard 1	120168	Unknown	220307	1100	Light	1	1	1	01:30:00	Inactive	No	No	Ground
Standard	Standard 1	120168	Unknown	220307	1100	Light	1	1	1	02:00:00	Inactive	No	No	Ground
Standard	Standard 1	120168	Unknown	220307	1100	Light	1	1	1	02:30:00	Inactive	No	No	Ground
Standard	Standard 1	120168	Unknown	220307	1100	Light	1	1	1	03:00:00	Inactive	No	No	Ground
Standard	Standard 1	120168	Unknown	220307	1100	Light	1	1	1	03:30:00	Inactive	No	No	Ground
Standard	Standard 1	120168	Unknown	220307	1100	Light	1	1	1	04:00:00	Inactive	No	No	Ground
Standard	Standard 1	120168	Unknown	220307	1100	Light	1	1	1	04:30:00	Inactive	No	No	Ground
Standard	Standard 1	120168	Unknown	220307	1100	Light	1	1	1	05:00:00	Inactive	No	No	Ground
Standard	Standard 1	120168	Unknown	220307	1100	Light	1	1	1	05:30:00	Inactive	No	No	Ground
Standard	Standard 1	120168	Unknown	220307	1100	Light	1	1	1	06:00:00	Inactive	No	No	Ground
Standard	Standard 1	120168	Unknown	220307	1100	Light	1	1	1	06:30:00	Inactive	No	No	Ground
Standard	Standard 1	120168	Unknown	220307	1100	Light	1	1	1	07:00:00	Inactive	No	No	Ground
Standard	Standard 1	120168	Unknown	220307	1100	Light	1	1	1	07:30:00	Inactive	No	No	Ground
Standard	Standard 1	120168	Unknown	220307	1100	Light	1	1	1	08:00:00	Inactive	No	No	Ground
Standard	Standard 1	120168	Unknown	220307	1100	Light	1	1	1	08:30:00	Inactive	No	No	Ground
Standard	Standard 1	120168	Unknown	220307	1100	Light	1	1	1	09:00:00	Inactive	No	No	Ground
Standard	Standard 1	120168	Unknown	220307	1100	Light	1	1	1	09:30:00	Inactive	No	No	Ground
Standard	Standard 1	120168	Unknown	220307	1100	Light	1	1	1	10:00:00	Inactive	No	No	Ground
Standard	Standard 2	120162	Female	220307	500	Dark	1	1	1	00:30:00	Inactive	No	No	Ground
Standard	Standard 2	120162	Female	220307	500	Dark	1	1	1	01:00:00	Inactive	No	No	Ground
Standard	Standard 2	120162	Female	220307	500	Dark	1	1	1	01:30:00	Inactive	No	No	Ground
Standard	Standard 2	120162	Female	220307	500	Dark	1	1	1	02:00:00	Inactive	No	No	Ground
Standard	Standard 2	120162	Female	220307	500	Dark	1	1	1	02:30:00	Inactive	No	No	Ground
Standard	Standard 2	120162	Female	220307	500	Dark	1	1	1	03:00:00	Inactive	No	No	Ground
Standard	Standard 2	120162	Female	220307	500	Dark	1	1	1	03:30:00	Inactive	No	No	Ground
Standard	Standard 2	120162	Female	220307	500	Dark	1	1	1	04:00:00	Inactive	No	No	Ground
Standard	Standard 2	120162	Female	220307	500	Dark	1	1	1	04:30:00	Inactive	No	No	Ground
Standard	Standard 2	120162	Female	220307	500	Dark	1	1	1	05:00:00	Inactive	No	No	Ground
Standard	Standard 2	120162	Female	220307	500	Dark	1	1	1	05:30:00	Inactive	No	No	Ground
Standard	Standard 2	120162	Female	220307	500	Dark	1	1	1	06:00:00	Inactive	No	No	Ground
Standard	Standard 2	120162	Female	220307	500	Dark	1	1	1	06:30:00	Inactive	No	No	Ground
Standard	Standard 2	120162	Female	220307	500	Dark	1	1	1	07:00:00	Inactive	No	No	Ground
Standard	Standard 2	120162	Female	220307	500	Dark	1	1	1	07:30:00	Inactive	No	No	Ground
Standard	Standard 2	120162	Female	220307	500	Dark	1	1	1	08:00:00	Inactive	No	No	Ground
Standard	Standard 2	120162	Female	220307	500	Dark	1	1	1	08:30:00	Inactive	No	No	Ground
Standard	Standard 2	120162	Female	220307	500	Dark	1	1	1	09:00:00	Inactive	No	No	Ground
Standard	Standard 2	120162	Female	220307	500	Dark	1	1	1	09:30:00	Inactive	No	No	Ground
Standard	Standard 2	120162	Female	220307	500	Dark	1	1	1	10:00:00	Inactive	No	No	Ground
Standard	Standard 2	120162	Female	220307	1100	Light	1	1	1	00:30:00	Inactive	No	No	Ground
Standard	Standard 2	120162	Female	220307	1100	Light	1	1	1	01:00:00	Inactive	No	No	Ground
Standard	Standard 2	120162	Female	220307	1100	Light	1	1	1	01:30:00	Inactive	No	No	Ground
Standard	Standard 2	120162	Female	220307	1100	Light	1	1	1	02:00:00	Inactive	No	No	Ground
Standard	Standard 2	120162	Female	220307	1100	Light	1	1	1	02:30:00	Inactive	No	No	Ground
Standard	Standard 2	120162	Female	220307	1100	Light	1	1	1	03:00:00	Inactive	No	No	Ground
Standard	Standard 2	120162	Female	220307	1100	Light	1	1	1	03:30:00	Inactive	No	No	Ground
Standard	Standard 2	120162	Female	220307	1100	Light	1	1	1	04:00:00	Inactive	No	No	Ground
Standard	Standard 2	120162	Female	220307	1100	Light	1	1	1	04:30:00	Inactive	No	No	Ground
Standard	Standard 2	120162	Female	220307	1100	Light	1	1	1	05:00:00	Inactive	No	No	Ground
Standard	Standard 2	120162	Female	220307	1100	Light	1	1	1	05:30:00	Inactive	No	No	Ground
Standard	Standard 2	120162	Female	220307	1100	Light	1	1	1	06:00:00	Inactive	No	No	Ground
Standard	Standard 2	120162	Female	220307	1100	Light	1	1	1	06:30:00	Inactive	No	No	Ground
Standard	Standard 2	120162	Female	220307	1100	Light	1	1	1	07:00:00	Inactive	No	No	Ground
Standard	Standard 2	120162	Female	220307	1100	Light	1	1	1	07:30:00	Inactive	No	No	Ground
Standard	Standard 2	120162	Female	220307	1100	Light	1	1	1	08:00:00	Inactive	No	No	Ground
Standard	Standard 2	120162	Female	220307	1100	Light	1	1	1	08:30:00	Inactive	No	No	Ground
Standard	Standard 2	120162	Female	220307	1100	Light	1	1	1	09:00:00	Inactive	No	No	Ground
Standard	Standard 2	120162	Female	220307	1100	Light	1	1	1	09:30:00	Inactive	No	No	Ground
Standard	Standard 2	120162	Female	220307	1100	Light	1	1	1	10:00:00	Inactive	No	No	Ground
Complex	Complex 3	120165	Male	220307	500	Dark	1	1	1	00:30:00	Inactive	No	No	Ground
Complex	Complex 3	120165	Male	220307	500	Dark	1	1	1	01:00:00	Inactive	No	No	Ground
Complex	Complex 3	120165	Male	220307	500	Dark	1	1	1	01:30:00	Inactive	No	No	Ground
Complex	Complex 3	120165	Male	220307	500	Dark	1	1	1	02:00:00	Inactive	No	No	Ground
Complex	Complex 3	120165	Male	220307	500	Dark	1	1	1	02:30:00	Inactive	No	No	Ground
Complex	Complex 3	120165	Male	220307	500	Dark	1	1	1	03:00:00	Inactive	No	No	Ground
Complex	Complex 3	120165	Male	220307	500	Dark	1	1	1	03:30:00	Inactive	No	No	Ground
Complex	Complex 3	120165	Male	220307	500	Dark	1	1	1	04:00:00	Inactive	No	No	Ground
Complex	Complex 3	120165	Male	220307	500	Dark	1	1	1	04:30:00	Inactive	No	No	Ground
Complex	Complex 3	120165	Male	220307	500	Dark	1	1	1	05:00:00	Inactive	No	No	Ground
Complex	Complex 3	120165	Male	220307	500	Dark	1	1	1	05:30:00	Inactive	No	No	Ground
Complex	Complex 3	120165	Male	220307	500	Dark	1	1	1	06:00:00	Inactive	No	No	Ground
Complex	Complex 3	120165	Male	220307	500	Dark	1	1	1	06:30:00	Inactive	No	No	Ground
Complex	Complex 3	120165	Male	220307	500	Dark	1	1	1	07:00:00	Inactive	No	No	Ground
Complex	Complex 3	120165	Male	220307	500	Dark	1	1	1	07:30:00	Inactive	No	No	Ground
Complex	Complex 3	120165	Male	220307	500	Dark	1	1	1	08:00:00	Inactive	No	No	Ground
Complex	Complex 3	120165	Male	220307	500	Dark	1	1	1	08:30:00	Inactive	No	No	Ground
Complex	Complex 3	120165	Male	220307	500	Dark	1	1	1	09:00:00	Inactive	No	No	Ground
Complex	Complex 3	120165	Male	220307	500	Dark	1	1	1	09:30:00	Inactive	No	No	Ground
Complex	Complex 3	120165	Male	220307	500	Dark	1	1	1	10:00:00	Inactive	No	No	Ground
Complex	Complex 3	120165	Male	220307	1100	Light	1	1	1	00:30:00	Inactive	No	No	Ground
Complex	Complex 3	120165	Male	220307	1100	Light	1	1	1	01:00:00	Inactive	No	No	Ground
Complex	Complex 3	120165	Male	220307	1100	Light	1	1	1	01:30:00	Inactive	No	No	Ground
Complex	Complex 3	120165	Male	220307	1100	Light	1	1	1	02:00:00	Inactive	No	No	Ground
Complex	Complex 3	120165	Male	220307	1100	Light	1	1	1	02:30:00	Inactive	No	No	Ground
Complex	Complex 3	120165	Male	220307	1100	Light	1	1	1	03:00:00	Inactive	No	No	Ground
Complex	Complex 3	120165	Male	220307	1100	Light	1	1	1	03:30:00	Inactive	No	No	Ground
Complex	Complex 3	120165	Male	220307	1100	Light	1	1	1	04:00:00	Inactive	No	No	Ground
Complex	Complex 3	120165	Male	220307	1100	Light	1	1	1	04:30:00	Inactive	No	No	Ground
Complex	Complex 3	120165	Male	220307	1100	Light	1	1	1	05:00:00	Inactive	No	No	Ground
Complex	Complex 3	120165	Male	220307	1100	Light	1	1	1	05:30:00	Inactive	No	No	Ground
Complex	Complex 3	120165	Male	220307	1100	Light	1	1	1	06:00:00	Inactive	No	No	Ground
Complex	Complex 3	120165	Male	220307	1100	Light	1	1	1	06:30:00	Inactive	No	No	Ground
Complex	Complex 3	120165	Male	220307	1100	Light	1	1	1	07:00:00	Inactive	No	No	Ground
Complex	Complex 3	120165	Male	220307	1100	Light	1	1	1	07:30:00	Inactive	No	No	Ground
Complex	Complex 3	120165	Male	220307	1100	Light	1	1	1	08:00:00	Inactive	No	No	Ground
Complex	Complex 3	120165	Male	220307	1100	Light	1	1	1	08:30:00	Inactive	No	No	Ground
Complex	Complex 3	120165	Male	220307	1100	Light	1	1	1	09:00:00	Inactive	No	No	Ground
Complex	Complex 3	120165	Male	220307	1100	Light	1	1	1	09:30:00	Inactive	No	No	Ground
Complex	Complex 3	120165	Male	220307	1100	Light	1	1	1	10:00:00	Inactive	No	No	Ground
Complex	Complex 1	120163	Male	220307	500	Dark	1	1	1	00:30:00	Inactive	No	No	Ground
Complex	Complex 1	120163	Male	220307	500	Dark	1	1	1	01:00:00	Inactive	No	No	Ground
Complex	Complex 1	120163	Male	220307	500	Dark	1	1	1	01:30:00	Inactive	No	No	Ground
Complex	Complex 1	120163	Male	220307	500	Dark	1	1	1	02:00:00	Inactive	No	No	Ground
Complex	Complex 1	120163	Male	220307	500	Dark	1	1	1	02:30:00	Inactive	No	No	Ground
Complex	Complex 1	120163	Male	220307	500	Dark	1	1	1	03:00:00	Inactive	No	No	Ground
Complex	Complex 1	120163	Male	220307	500	Dark	1	1	1	03:30:00	Inactive	No	No	Ground
Complex	Complex 1	120163	Male	220307	500	Dark	1	1	1	04:00:00	Inactive	No	No	Ground
Complex	Complex 1	120163	Male	220307	500	Dark	1	1	1	04:30:00	Inactive	No	No	Ground
Complex	Complex 1	120163	Male	220307	500	Dark	1	1	1	05:00:00	Inactive	No	No	Ground
Complex	Complex 1	120163	Male	220307	500	Dark	1	1	1	05:30:00	Inactive	No	No	Ground
Complex	Complex 1	120163	Male	220307	500	Dark	1	1	1	06:00:00	Inactive	No	No	Ground
Complex	Complex 1	120163	Male	220307	500	Dark	1	1	1	06:30:00	Inactive	No	No	Ground
Complex	Complex 1	120163	Male	220307	500	Dark	1	1	1	07:00:00	Inactive	No	No	Ground
Complex	Complex 1	120163	Male	220307	500	Dark	1	1	1	07:30:00	Inactive	No	No	Ground
Complex	Complex 1	120163	Male	220307	500	Dark	1	1	1	08:00:00	Inactive	No	No	Ground
Complex	Complex 1	120163	Male	220307	500	Dark	1	1	1	08:30:00	Inactive	No	No	Ground
Complex	Complex 1	120163	Male	220307	500	Dark	1	1	1	09:00:00	Inactive	No	No	Ground
Complex	Complex 1	120163	Male	220307	500	Dark	1	1	1	09:30:00	Inactive	No	No	Ground
Complex	Complex 1	120163	Male	220307	500	Dark	1	1	1	10:00:00	Inactive	No	No	Ground
Complex	Complex 1	120163	Male	220307	1100	Light	1	1	1	00:30:00	Inactive	No	No	Ground
Complex	Complex 1	120163	Male	220307	1100	Light	1	1	1	01:00:00	Inactive	No	No	Ground
Complex	Complex 1	120163	Male	220307	1100	Light	1	1	1	01:30:00	Inactive	No	No	Ground
Complex	Complex 1	120163	Male	220307	1100	Light	1	1	1	02:00:00	Inactive	No	No	Ground
Complex	Complex 1	120163	Male	220307	1100	Light	1	1	1	02:30:00	Inactive	No	No	Ground
Complex	Complex 1	120163	Male	220307	1100	Light	1	1	1	03:00:00	Inactive	No	No	Ground
Complex	Complex 1	120163	Male	220307	1100	Light	1	1	1	03:30:00	Inactive	No	No	Ground
Complex	Complex 1	120163	Male	220307	1100	Light	1	1	1	04:00:00	Inactive	No	No	Ground
Complex	Complex 1	120163	Male	220307	1100	Light	1	1	1	04:30:00	Inactive	No	No	Ground
Complex	Complex 1	120163	Male	220307	1100	Light	1	1	1	05:00:00	Inactive	No	No	Ground
Complex	Complex 1	120163	Male	220307	1100	Light	1	1	1	05:30:00	Inactive	No	No	Ground
Complex	Complex 1	120163	Male	220307	1100	Light	1	1	1	06:00:00	Inactive	No	No	Ground
Complex	Complex 1	120163	Male	220307	1100	Light	1	1	1	06:30:00	Inactive	No	No	Ground
Complex	Complex 1	120163	Male	220307	1100	Light	1	1	1	07:00:00	Inactive	No	No	Ground
Complex	Complex 1	120163	Male	220307	1100	Light	1	1	1	07:30:00	Inactive	No	No	Ground
Complex	Complex 1	120163	Male	220307	1100	Light	1	1	1	08:00:00	Inactive	No	No	Ground
Complex	Complex 1	120163	Male	220307	1100	Light	1	1	1	08:30:00	Inactive	No	No	Ground
Complex	Complex 1	120163	Male	220307	1100	Light	1	1	1	09:00:00	Inactive	No	No	Ground
Complex	Complex 1	120163	Male	220307	1100	Light	1	1	1	09:30:00	Inactive	No	No	Ground
Complex	Complex 1	120163	Male	220307	1100	Light	1	1	1	10:00:00	Inactive	No	No	Ground
Complex	Complex 4	120161	Unknown	220307	500	Dark	1	1	1	00:30:00	Inactive	No	No	Ground
Complex	Complex 4	120161	Unknown	220307	500	Dark	1	1	1	01:00:00	Inactive	No	No	Ground
Complex	Complex 4	120161	Unknown	220307	500	Dark	1	1	1	01:30:00	Inactive	No	No	Ground
Complex	Complex 4	120161	Unknown	220307	500	Dark	1	1	1	02:00:00	Inactive	No	No	Ground
Complex	Complex 4	120161	Unknown	220307	500	Dark	1	1	1	02:30:00	Inactive	No	No	Ground
Complex	Complex 4	120161	Unknown	220307	500	Dark	1	1	1	03:00:00	Inactive	No	No	Ground
Complex	Complex 4	120161	Unknown	220307	500	Dark	1	1	1	03:30:00	Inactive	No	No	Ground
Complex	Complex 4	120161	Unknown	220307	500	Dark	1	1	1	04:00:00	Inactive	No	No	Ground
Complex	Complex 4	120161	Unknown	220307	500	Dark	1	1	1	04:30:00	Inactive	No	No	Ground
Complex	Complex 4	120161	Unknown	220307	500	Dark	1	1	1	05:00:00	Inactive	No	No	Ground
Complex	Complex 4	120161	Unknown	220307	500	Dark	1	1	1	05:30:00	Inactive	No	No	Ground
Complex	Complex 4	120161	Unknown	220307	500	Dark	1	1	1	06:00:00	Inactive	No	No	Ground
Complex	Complex 4	120161	Unknown	220307	500	Dark	1	1	1	06:30:00	Inactive	No	No	Ground
Complex	Complex 4	120161	Unknown	220307	500	Dark	1	1	1	07:00:00	Inactive	No	No	Ground
Complex	Complex 4	120161	Unknown	220307	500	Dark	1	1	1	07:30:00	Inactive	No	No	Ground
Complex	Complex 4	120161	Unknown	220307	500	Dark	1	1	1	08:00:00	Inactive	No	No	Ground
Complex	Complex 4	120161	Unknown	220307	500	Dark	1	1	1	08:30:00	Inactive	No	No	Ground
Complex	Complex 4	120161	Unknown	220307	500	Dark	1	1	1	09:00:00	Inactive	No	No	Ground
Complex	Complex 4	120161	Unknown	220307	500	Dark	1	1	1	09:30:00	Inactive	No	No	Ground
Complex	Complex 4	120161	Unknown	220307	500	Dark	1	1	1	10:00:00	Inactive	No	No	Ground
Complex	Complex 2	120158	Unknown	220307	500	Dark	1	1	1	00:30:00	Inactive	No	No	Ground
Complex	Complex 2	120158	Unknown	220307	500	Dark	1	1	1	01:00:00	Inactive	No	No	Ground
Complex	Complex 2	120158	Unknown	220307	500	Dark	1	1	1	01:30:00	Inactive	No	No	Ground
Complex	Complex 2	120158	Unknown	220307	500	Dark	1	1	1	02:00:00	Inactive	No	No	Ground
Complex	Complex 2	120158	Unknown	220307	500	Dark	1	1	1	02:30:00	Inactive	No	No	Ground
Complex	Complex 2	120158	Unknown	220307	500	Dark	1	1	1	03:00:00	Inactive	No	No	Ground
Complex	Complex 2	120158	Unknown	220307	500	Dark	1	1	1	03:30:00	Inactive	No	No	Ground
Complex	Complex 2	120158	Unknown	220307	500	Dark	1	1	1	04:00:00	Inactive	No	No	Ground
Complex	Complex 2	120158	Unknown	220307	500	Dark	1	1	1	04:30:00	Inactive	No	No	Ground
Complex	Complex 2	120158	Unknown	220307	500	Dark	1	1	1	05:00:00	Inactive	No	No	Ground
Complex	Complex 2	120158	Unknown	220307	500	Dark	1	1	1	05:30:00	Inactive	No	No	Ground
Complex	Complex 2	120158	Unknown	220307	500	Dark	1	1	1	06:00:00	Inactive	No	No	Ground
Complex	Complex 2	120158	Unknown	220307	500	Dark	1	1	1	06:30:00	Inactive	No	No	Ground
Complex	Complex 2	120158	Unknown	220307	500	Dark	1	1	1	07:00:00	Inactive	No	No	Ground
Complex	Complex 2	120158	Unknown	220307	500	Dark	1	1	1	07:30:00	Inactive	No	No	Ground
Complex	Complex 2	120158	Unknown	220307	500	Dark	1	1	1	08:00:00	Inactive	No	No	Ground
Complex	Complex 2	120158	Unknown	220307	500	Dark	1	1	1	08:30:00	Inactive	No	No	Ground
Complex	Complex 2	120158	Unknown	220307	500	Dark	1	1	1	09:00:00	Inactive	No	No	Ground
Complex	Complex 2	120158	Unknown	220307	500	Dark	1	1	1	09:30:00	Inactive	No	No	Ground
Complex	Complex 2	120158	Unknown	220307	500	Dark	1	1	1	10:00:00	Inactive	No	No	Ground
Complex	Complex 2	120158	Unknown	220307	1100	Light	1	1	1	00:30:00	Inactive	No	No	Ground
Complex	Complex 2	120158	Unknown	220307	1100	Light	1	1	1	01:00:00	Inactive	No	No	Ground
Complex	Complex 2	120158	Unknown	220307	1100	Light	1	1	1	01:30:00	Inactive	No	No	Ground
Complex	Complex 2	120158	Unknown	220307	1100	Light	1	1	1	02:00:00	Inactive	No	No	Ground
Complex	Complex 2	120158	Unknown	220307	1100	Light	1	1	1	02:30:00	Inactive	No	No	Ground
Complex	Complex 2	120158	Unknown	220307	1100	Light	1	1	1	03:00:00	Inactive	No	No	Ground
Complex	Complex 2	120158	Unknown	220307	1100	Light	1	1	1	03:30:00	Inactive	No	No	Ground
Complex	Complex 2	120158	Unknown	220307	1100	Light	1	1	1	04:00:00	Inactive	No	No	Ground
Complex	Complex 2	120158	Unknown	220307	1100	Light	1	1	1	04:30:00	Inactive	No	No	Ground
Complex	Complex 2	120158	Unknown	220307	1100	Light	1	1	1	05:00:00	Inactive	No	No	Ground
Complex	Complex 2	120158	Unknown	220307	1100	Light	1	1	1	05:30:00	Inactive	No	No	Ground
Complex	Complex 2	120158	Unknown	220307	1100	Light	1	1	1	06:00:00	Inactive	No	No	Ground
Complex	Complex 2	120158	Unknown	220307	1100	Light	1	1	1	06:30:00	Inactive	No	No	Ground
Complex	Complex 2	120158	Unknown	220307	1100	Light	1	1	1	07:00:00	Inactive	No	No	Ground
Complex	Complex 2	120158	Unknown	220307	1100	Light	1	1	1	07:30:00	Inactive	No	No	Ground
Complex	Complex 2	120158	Unknown	220307	1100	Light	1	1	1	08:00:00	Inactive	No	No	Ground
Complex	Complex 2	120158	Unknown	220307	1100	Light	1	1	1	08:30:00	Inactive	No	No	Ground
Complex	Complex 2	120158	Unknown	220307	1100	Light	1	1	1	09:00:00	Inactive	No	No	Ground
Complex	Complex 2	120158	Unknown	220307	1100	Light	1	1	1	09:30:00	Inactive	No	No	Ground
Complex	Complex 2	120158	Unknown	220307	1100	Light	1	1	1	10:00:00	Inactive	No	No	Ground
Standard	Standard 3	120155	Unknown	220309	800	Light	1	1	2	00:30:00	Inactive	No	No	Wall
Standard	Standard 3	120155	Unknown	220309	800	Light	1	1	2	01:00:00	Inactive	No	No	Wall
Standard	Standard 3	120155	Unknown	220309	800	Light	1	1	2	01:30:00	Inactive	No	No	Wall
Standard	Standard 3	120155	Unknown	220309	800	Light	1	1	2	02:00:00	Inactive	No	No	Wall
Standard	Standard 3	120155	Unknown	220309	800	Light	1	1	2	02:30:00	Climb	No	No	Wall
Standard	Standard 3	120155	Unknown	220309	800	Light	1	1	2	03:00:00	Inactive	No	No	Ground
Standard	Standard 3	120155	Unknown	220309	800	Light	1	1	2	03:30:00	Inactive	No	No	Wall
Standard	Standard 3	120155	Unknown	220309	800	Light	1	1	2	04:00:00	Climb	No	No	Wall
Standard	Standard 3	120155	Unknown	220309	800	Light	1	1	2	04:30:00	Active in Place	No	No	Wall
Standard	Standard 3	120155	Unknown	220309	800	Light	1	1	2	05:00:00	Active in Place	No	No	Wall
Standard	Standard 3	120155	Unknown	220309	800	Light	1	1	2	05:30:00	Active in Place	No	No	Wall
Standard	Standard 3	120155	Unknown	220309	800	Light	1	1	2	06:00:00	Active in Place	No	No	Wall
Standard	Standard 3	120155	Unknown	220309	800	Light	1	1	2	06:30:00	Inactive	No	No	Wall
Standard	Standard 3	120155	Unknown	220309	800	Light	1	1	2	07:00:00	Climb	No	No	Wall
Standard	Standard 3	120155	Unknown	220309	800	Light	1	1	2	07:30:00	Inactive	No	No	Wall
Standard	Standard 3	120155	Unknown	220309	800	Light	1	1	2	08:00:00	Climb	No	No	Wall
Standard	Standard 3	120155	Unknown	220309	800	Light	1	1	2	08:30:00	Inactive	No	No	Ground
Standard	Standard 3	120155	Unknown	220309	800	Light	1	1	2	09:00:00	Inactive	No	No	Ground
Standard	Standard 3	120155	Unknown	220309	800	Light	1	1	2	09:30:00	Inactive	No	No	Ground
Standard	Standard 3	120155	Unknown	220309	800	Light	1	1	2	10:00:00	Climb	No	No	Wall
Standard	Standard 3	120155	Unknown	220309	1800	Dark	1	1	2	00:30:00	Inactive	No	No	Ground
Standard	Standard 3	120155	Unknown	220309	1800	Dark	1	1	2	01:00:00	Inactive	No	No	Ground
Standard	Standard 3	120155	Unknown	220309	1800	Dark	1	1	2	01:30:00	Inactive	No	No	Ground
Standard	Standard 3	120155	Unknown	220309	1800	Dark	1	1	2	02:00:00	Inactive	No	No	Ground
Standard	Standard 3	120155	Unknown	220309	1800	Dark	1	1	2	02:30:00	Inactive	No	No	Ground
Standard	Standard 3	120155	Unknown	220309	1800	Dark	1	1	2	03:00:00	Inactive	No	No	Ground
Standard	Standard 3	120155	Unknown	220309	1800	Dark	1	1	2	03:30:00	Inactive	No	No	Ground
Standard	Standard 3	120155	Unknown	220309	1800	Dark	1	1	2	04:00:00	Inactive	No	No	Ground
Standard	Standard 3	120155	Unknown	220309	1800	Dark	1	1	2	04:30:00	Inactive	No	No	Ground
Standard	Standard 3	120155	Unknown	220309	1800	Dark	1	1	2	05:00:00	Inactive	No	No	Ground
Standard	Standard 3	120155	Unknown	220309	1800	Dark	1	1	2	05:30:00	Inactive	No	No	Ground
Standard	Standard 3	120155	Unknown	220309	1800	Dark	1	1	2	06:00:00	Inactive	No	No	Ground
Standard	Standard 3	120155	Unknown	220309	1800	Dark	1	1	2	06:30:00	Inactive	No	No	Ground
Standard	Standard 3	120155	Unknown	220309	1800	Dark	1	1	2	07:00:00	Inactive	No	No	Ground
Standard	Standard 3	120155	Unknown	220309	1800	Dark	1	1	2	07:30:00	Inactive	No	No	Ground
Standard	Standard 3	120155	Unknown	220309	1800	Dark	1	1	2	08:00:00	Inactive	No	No	Ground
Standard	Standard 3	120155	Unknown	220309	1800	Dark	1	1	2	08:30:00	Inactive	No	No	Ground
Standard	Standard 3	120155	Unknown	220309	1800	Dark	1	1	2	09:00:00	Inactive	No	No	Ground
Standard	Standard 3	120155	Unknown	220309	1800	Dark	1	1	2	09:30:00	Inactive	No	No	Ground
Standard	Standard 3	120155	Unknown	220309	1800	Dark	1	1	2	10:00:00	Inactive	No	No	Ground
Standard	Standard 4	120156	Male	220309	800	Light	1	1	2	00:30:00	Inactive	No	Yes	Furniture		Cork bark
Standard	Standard 4	120156	Male	220309	800	Light	1	1	2	01:00:00	Inactive	No	Yes	Furniture		Cork bark
Standard	Standard 4	120156	Male	220309	800	Light	1	1	2	01:30:00	Inactive	No	Yes	Furniture		Cork bark
Standard	Standard 4	120156	Male	220309	800	Light	1	1	2	02:00:00	Inactive	No	Yes	Furniture		Cork bark
Standard	Standard 4	120156	Male	220309	800	Light	1	1	2	02:30:00	Inactive	No	Yes	Furniture		Cork bark
Standard	Standard 4	120156	Male	220309	800	Light	1	1	2	03:00:00	Inactive	No	Yes	Furniture		Cork bark
Standard	Standard 4	120156	Male	220309	800	Light	1	1	2	03:30:00	Inactive	No	Yes	Furniture		Cork bark
Standard	Standard 4	120156	Male	220309	800	Light	1	1	2	04:00:00	Inactive	No	Yes	Furniture		Cork bark
Standard	Standard 4	120156	Male	220309	800	Light	1	1	2	04:30:00	Inactive	No	Yes	Furniture		Cork bark
Standard	Standard 4	120156	Male	220309	800	Light	1	1	2	05:00:00	Inactive	No	Yes	Furniture		Cork bark
Standard	Standard 4	120156	Male	220309	800	Light	1	1	2	05:30:00	Inactive	No	Yes	Furniture		Cork bark
Standard	Standard 4	120156	Male	220309	800	Light	1	1	2	06:00:00	Inactive	No	Yes	Furniture		Cork bark
Standard	Standard 4	120156	Male	220309	800	Light	1	1	2	06:30:00	Inactive	No	Yes	Furniture		Cork bark
Standard	Standard 4	120156	Male	220309	800	Light	1	1	2	07:00:00	Inactive	No	Yes	Furniture		Cork bark
Standard	Standard 4	120156	Male	220309	800	Light	1	1	2	07:30:00	Inactive	No	Yes	Furniture		Cork bark
Standard	Standard 4	120156	Male	220309	800	Light	1	1	2	08:00:00	Inactive	No	Yes	Furniture		Cork bark
Standard	Standard 4	120156	Male	220309	800	Light	1	1	2	08:30:00	Inactive	No	Yes	Furniture		Cork bark
Standard	Standard 4	120156	Male	220309	800	Light	1	1	2	09:00:00	Inactive	No	Yes	Furniture		Cork bark
Standard	Standard 4	120156	Male	220309	800	Light	1	1	2	09:30:00	Inactive	No	Yes	Furniture		Cork bark
Standard	Standard 4	120156	Male	220309	800	Light	1	1	2	10:00:00	Inactive	No	Yes	Furniture		Cork bark
Standard	Standard 4	120156	Male	220309	1800	Dark	1	1	2	00:30:00	Inactive	No	No	Ground
Standard	Standard 4	120156	Male	220309	1800	Dark	1	1	2	01:00:00	Inactive	No	No	Ground
Standard	Standard 4	120156	Male	220309	1800	Dark	1	1	2	01:30:00	Inactive	No	No	Ground
Standard	Standard 4	120156	Male	220309	1800	Dark	1	1	2	02:00:00	Inactive	No	No	Ground
Standard	Standard 4	120156	Male	220309	1800	Dark	1	1	2	02:30:00	Inactive	No	No	Ground
Standard	Standard 4	120156	Male	220309	1800	Dark	1	1	2	03:00:00	Inactive	No	No	Ground
Standard	Standard 4	120156	Male	220309	1800	Dark	1	1	2	03:30:00	Inactive	No	No	Ground
Standard	Standard 4	120156	Male	220309	1800	Dark	1	1	2	04:00:00	Inactive	No	No	Ground
Standard	Standard 4	120156	Male	220309	1800	Dark	1	1	2	04:30:00	Inactive	No	No	Ground
Standard	Standard 4	120156	Male	220309	1800	Dark	1	1	2	05:00:00	Inactive	No	No	Ground
Standard	Standard 4	120156	Male	220309	1800	Dark	1	1	2	05:30:00	Inactive	No	No	Ground
Standard	Standard 4	120156	Male	220309	1800	Dark	1	1	2	06:00:00	Inactive	No	No	Ground
Standard	Standard 4	120156	Male	220309	1800	Dark	1	1	2	06:30:00	Inactive	No	No	Ground
Standard	Standard 4	120156	Male	220309	1800	Dark	1	1	2	07:00:00	Inactive	No	No	Ground
Standard	Standard 4	120156	Male	220309	1800	Dark	1	1	2	07:30:00	Inactive	No	No	Ground
Standard	Standard 4	120156	Male	220309	1800	Dark	1	1	2	08:00:00	Inactive	No	No	Ground
Standard	Standard 4	120156	Male	220309	1800	Dark	1	1	2	08:30:00	Inactive	No	No	Ground
Standard	Standard 4	120156	Male	220309	1800	Dark	1	1	2	09:00:00	Inactive	No	No	Ground
Standard	Standard 4	120156	Male	220309	1800	Dark	1	1	2	09:30:00	Inactive	No	No	Ground
Standard	Standard 4	120156	Male	220309	1800	Dark	1	1	2	10:00:00	Inactive	No	No	Ground
Standard	Standard 1	120168	Unknown	220309	800	Light	1	1	2	00:30:00	Inactive	No	No	Ground
Standard	Standard 1	120168	Unknown	220309	800	Light	1	1	2	01:00:00	Inactive	No	No	Ground
Standard	Standard 1	120168	Unknown	220309	800	Light	1	1	2	01:30:00	Inactive	No	No	Ground
Standard	Standard 1	120168	Unknown	220309	800	Light	1	1	2	02:00:00	Inactive	No	No	Ground
Standard	Standard 1	120168	Unknown	220309	800	Light	1	1	2	02:30:00	Inactive	No	No	Ground
Standard	Standard 1	120168	Unknown	220309	800	Light	1	1	2	03:00:00	Inactive	No	No	Ground
Standard	Standard 1	120168	Unknown	220309	800	Light	1	1	2	03:30:00	Inactive	No	No	Ground
Standard	Standard 1	120168	Unknown	220309	800	Light	1	1	2	04:00:00	Inactive	No	No	Ground
Standard	Standard 1	120168	Unknown	220309	800	Light	1	1	2	04:30:00	Inactive	No	No	Ground
Standard	Standard 1	120168	Unknown	220309	800	Light	1	1	2	05:00:00	Inactive	No	No	Ground
Standard	Standard 1	120168	Unknown	220309	800	Light	1	1	2	05:30:00	Inactive	No	No	Ground
Standard	Standard 1	120168	Unknown	220309	800	Light	1	1	2	06:00:00	Inactive	No	No	Ground
Standard	Standard 1	120168	Unknown	220309	800	Light	1	1	2	06:30:00	Inactive	No	No	Ground
Standard	Standard 1	120168	Unknown	220309	800	Light	1	1	2	07:00:00	Inactive	No	No	Ground
Standard	Standard 1	120168	Unknown	220309	800	Light	1	1	2	07:30:00	Inactive	No	No	Ground
Standard	Standard 1	120168	Unknown	220309	800	Light	1	1	2	08:00:00	Inactive	No	No	Ground
Standard	Standard 1	120168	Unknown	220309	800	Light	1	1	2	08:30:00	Inactive	No	No	Ground
Standard	Standard 1	120168	Unknown	220309	800	Light	1	1	2	09:00:00	Inactive	No	No	Ground
Standard	Standard 1	120168	Unknown	220309	800	Light	1	1	2	09:30:00	Inactive	No	No	Ground
Standard	Standard 1	120168	Unknown	220309	800	Light	1	1	2	10:00:00	Inactive	No	No	Ground
Standard	Standard 1	120168	Unknown	220309	1800	Dark	1	1	2	00:30:00	Inactive	No	No	Ground
Standard	Standard 1	120168	Unknown	220309	1800	Dark	1	1	2	01:00:00	Inactive	No	No	Ground
Standard	Standard 1	120168	Unknown	220309	1800	Dark	1	1	2	01:30:00	Inactive	No	No	Ground
Standard	Standard 1	120168	Unknown	220309	1800	Dark	1	1	2	02:00:00	Inactive	No	No	Ground
Standard	Standard 1	120168	Unknown	220309	1800	Dark	1	1	2	02:30:00	Inactive	No	No	Ground
Standard	Standard 1	120168	Unknown	220309	1800	Dark	1	1	2	03:00:00	Inactive	No	No	Ground
Standard	Standard 1	120168	Unknown	220309	1800	Dark	1	1	2	03:30:00	Inactive	No	No	Ground
Standard	Standard 1	120168	Unknown	220309	1800	Dark	1	1	2	04:00:00	Inactive	No	No	Ground
Standard	Standard 1	120168	Unknown	220309	1800	Dark	1	1	2	04:30:00	Inactive	No	No	Ground
Standard	Standard 1	120168	Unknown	220309	1800	Dark	1	1	2	05:00:00	Inactive	No	No	Ground
Standard	Standard 1	120168	Unknown	220309	1800	Dark	1	1	2	05:30:00	Inactive	No	No	Ground
Standard	Standard 1	120168	Unknown	220309	1800	Dark	1	1	2	06:00:00	Inactive	No	No	Ground
Standard	Standard 1	120168	Unknown	220309	1800	Dark	1	1	2	06:30:00	Inactive	No	No	Ground
Standard	Standard 1	120168	Unknown	220309	1800	Dark	1	1	2	07:00:00	Inactive	No	No	Ground
Standard	Standard 1	120168	Unknown	220309	1800	Dark	1	1	2	07:30:00	Inactive	No	No	Ground
Standard	Standard 1	120168	Unknown	220309	1800	Dark	1	1	2	08:00:00	Inactive	No	No	Ground
Standard	Standard 1	120168	Unknown	220309	1800	Dark	1	1	2	08:30:00	Inactive	No	No	Ground
Standard	Standard 1	120168	Unknown	220309	1800	Dark	1	1	2	09:00:00	Inactive	No	No	Ground
Standard	Standard 1	120168	Unknown	220309	1800	Dark	1	1	2	09:30:00	Inactive	No	No	Ground
Standard	Standard 1	120168	Unknown	220309	1800	Dark	1	1	2	10:00:00	Inactive	No	No	Ground
Standard	Standard 2	120162	Female	220309	800	Light	1	1	2	00:30:00	Inactive	No	No	Ground
Standard	Standard 2	120162	Female	220309	800	Light	1	1	2	01:00:00	Inactive	No	No	Ground
Standard	Standard 2	120162	Female	220309	800	Light	1	1	2	01:30:00	Inactive	No	No	Ground
Standard	Standard 2	120162	Female	220309	800	Light	1	1	2	02:00:00	Inactive	No	No	Ground
Standard	Standard 2	120162	Female	220309	800	Light	1	1	2	02:30:00	Inactive	No	No	Ground
Standard	Standard 2	120162	Female	220309	800	Light	1	1	2	03:00:00	Inactive	No	No	Ground
Standard	Standard 2	120162	Female	220309	800	Light	1	1	2	03:30:00	Inactive	No	No	Ground
Standard	Standard 2	120162	Female	220309	800	Light	1	1	2	04:00:00	Inactive	No	No	Ground
Standard	Standard 2	120162	Female	220309	800	Light	1	1	2	04:30:00	Inactive	No	No	Ground
Standard	Standard 2	120162	Female	220309	800	Light	1	1	2	05:00:00	Inactive	No	No	Ground
Standard	Standard 2	120162	Female	220309	800	Light	1	1	2	05:30:00	Inactive	No	No	Ground
Standard	Standard 2	120162	Female	220309	800	Light	1	1	2	06:00:00	Inactive	No	No	Ground
Standard	Standard 2	120162	Female	220309	800	Light	1	1	2	06:30:00	Inactive	No	No	Ground
Standard	Standard 2	120162	Female	220309	800	Light	1	1	2	07:00:00	Inactive	No	No	Ground
Standard	Standard 2	120162	Female	220309	800	Light	1	1	2	07:30:00	Inactive	No	No	Ground
Standard	Standard 2	120162	Female	220309	800	Light	1	1	2	08:00:00	Inactive	No	No	Ground
Standard	Standard 2	120162	Female	220309	800	Light	1	1	2	08:30:00	Inactive	No	No	Ground
Standard	Standard 2	120162	Female	220309	800	Light	1	1	2	09:00:00	Inactive	No	No	Ground
Standard	Standard 2	120162	Female	220309	800	Light	1	1	2	09:30:00	Inactive	No	No	Ground
Standard	Standard 2	120162	Female	220309	800	Light	1	1	2	10:00:00	Inactive	No	No	Ground
Standard	Standard 2	120162	Female	220309	1800	Dark	1	1	2	00:30:00	Inactive	No	Yes	Furniture		Cork bark
Standard	Standard 2	120162	Female	220309	1800	Dark	1	1	2	01:00:00	Inactive	No	Yes	Furniture		Cork bark
Standard	Standard 2	120162	Female	220309	1800	Dark	1	1	2	01:30:00	Inactive	No	Yes	Furniture		Cork bark
Standard	Standard 2	120162	Female	220309	1800	Dark	1	1	2	02:00:00	Inactive	No	Yes	Furniture		Cork bark
Standard	Standard 2	120162	Female	220309	1800	Dark	1	1	2	02:30:00	Inactive	No	Yes	Furniture		Cork bark
Standard	Standard 2	120162	Female	220309	1800	Dark	1	1	2	03:00:00	Inactive	No	Yes	Furniture		Cork bark
Standard	Standard 2	120162	Female	220309	1800	Dark	1	1	2	03:30:00	Inactive	No	Yes	Furniture		Cork bark
Standard	Standard 2	120162	Female	220309	1800	Dark	1	1	2	04:00:00	Inactive	No	Yes	Furniture		Cork bark
Standard	Standard 2	120162	Female	220309	1800	Dark	1	1	2	04:30:00	Inactive	No	Yes	Furniture		Cork bark
Standard	Standard 2	120162	Female	220309	1800	Dark	1	1	2	05:00:00	Inactive	No	Yes	Furniture		Cork bark
Standard	Standard 2	120162	Female	220309	1800	Dark	1	1	2	05:30:00	Inactive	No	Yes	Furniture		Cork bark
Standard	Standard 2	120162	Female	220309	1800	Dark	1	1	2	06:00:00	Inactive	No	Yes	Furniture		Cork bark
Standard	Standard 2	120162	Female	220309	1800	Dark	1	1	2	06:30:00	Inactive	No	Yes	Furniture		Cork bark
Standard	Standard 2	120162	Female	220309	1800	Dark	1	1	2	07:00:00	Inactive	No	Yes	Furniture		Cork bark
Standard	Standard 2	120162	Female	220309	1800	Dark	1	1	2	07:30:00	Inactive	No	Yes	Furniture		Cork bark
Standard	Standard 2	120162	Female	220309	1800	Dark	1	1	2	08:00:00	Inactive	No	Yes	Furniture		Cork bark
Standard	Standard 2	120162	Female	220309	1800	Dark	1	1	2	08:30:00	Inactive	No	Yes	Furniture		Cork bark
Standard	Standard 2	120162	Female	220309	1800	Dark	1	1	2	09:00:00	Inactive	No	Yes	Furniture		Cork bark
Standard	Standard 2	120162	Female	220309	1800	Dark	1	1	2	09:30:00	Inactive	No	Yes	Furniture		Cork bark
Standard	Standard 2	120162	Female	220309	1800	Dark	1	1	2	10:00:00	Inactive	No	Yes	Furniture		Cork bark
Complex	Complex 3	120165	Male	220309	800	Light	1	1	2	00:30:00	Inactive	No	No	Ground
Complex	Complex 3	120165	Male	220309	800	Light	1	1	2	01:00:00	Inactive	No	No	Ground
Complex	Complex 3	120165	Male	220309	800	Light	1	1	2	01:30:00	Inactive	No	No	Ground
Complex	Complex 3	120165	Male	220309	800	Light	1	1	2	02:00:00	Inactive	No	No	Ground
Complex	Complex 3	120165	Male	220309	800	Light	1	1	2	02:30:00	Inactive	No	No	Ground
Complex	Complex 3	120165	Male	220309	800	Light	1	1	2	03:00:00	Inactive	No	No	Ground
Complex	Complex 3	120165	Male	220309	800	Light	1	1	2	03:30:00	Inactive	No	No	Ground
Complex	Complex 3	120165	Male	220309	800	Light	1	1	2	04:00:00	Inactive	No	No	Ground
Complex	Complex 3	120165	Male	220309	800	Light	1	1	2	04:30:00	Inactive	No	No	Ground
Complex	Complex 3	120165	Male	220309	800	Light	1	1	2	05:00:00	Inactive	No	No	Ground
Complex	Complex 3	120165	Male	220309	800	Light	1	1	2	05:30:00	Inactive	No	No	Ground
Complex	Complex 3	120165	Male	220309	800	Light	1	1	2	06:00:00	Inactive	No	No	Ground
Complex	Complex 3	120165	Male	220309	800	Light	1	1	2	06:30:00	Inactive	No	No	Ground
Complex	Complex 3	120165	Male	220309	800	Light	1	1	2	07:00:00	Inactive	No	No	Ground
Complex	Complex 3	120165	Male	220309	800	Light	1	1	2	07:30:00	Inactive	No	No	Ground
Complex	Complex 3	120165	Male	220309	800	Light	1	1	2	08:00:00	Inactive	No	No	Ground
Complex	Complex 3	120165	Male	220309	800	Light	1	1	2	08:30:00	Inactive	No	No	Ground
Complex	Complex 3	120165	Male	220309	800	Light	1	1	2	09:00:00	Inactive	No	No	Ground
Complex	Complex 3	120165	Male	220309	800	Light	1	1	2	09:30:00	Inactive	No	No	Ground
Complex	Complex 3	120165	Male	220309	800	Light	1	1	2	10:00:00	Inactive	No	No	Ground
Complex	Complex 3	120165	Male	220309	1800	Dark	1	1	2	00:30:00	Inactive	No	No	Ground
Complex	Complex 3	120165	Male	220309	1800	Dark	1	1	2	01:00:00	Inactive	No	No	Ground
Complex	Complex 3	120165	Male	220309	1800	Dark	1	1	2	01:30:00	Inactive	No	No	Ground
Complex	Complex 3	120165	Male	220309	1800	Dark	1	1	2	02:00:00	Inactive	No	No	Ground
Complex	Complex 3	120165	Male	220309	1800	Dark	1	1	2	02:30:00	Inactive	No	No	Ground
Complex	Complex 3	120165	Male	220309	1800	Dark	1	1	2	03:00:00	Inactive	No	No	Ground
Complex	Complex 3	120165	Male	220309	1800	Dark	1	1	2	03:30:00	Inactive	No	No	Ground
Complex	Complex 3	120165	Male	220309	1800	Dark	1	1	2	04:00:00	Inactive	No	No	Ground
Complex	Complex 3	120165	Male	220309	1800	Dark	1	1	2	04:30:00	Inactive	No	No	Ground
Complex	Complex 3	120165	Male	220309	1800	Dark	1	1	2	05:00:00	Inactive	No	No	Ground
Complex	Complex 3	120165	Male	220309	1800	Dark	1	1	2	05:30:00	Inactive	No	No	Ground
Complex	Complex 3	120165	Male	220309	1800	Dark	1	1	2	06:00:00	Inactive	No	No	Ground
Complex	Complex 3	120165	Male	220309	1800	Dark	1	1	2	06:30:00	Inactive	No	No	Ground
Complex	Complex 3	120165	Male	220309	1800	Dark	1	1	2	07:00:00	Inactive	No	No	Ground
Complex	Complex 3	120165	Male	220309	1800	Dark	1	1	2	07:30:00	Inactive	No	No	Ground
Complex	Complex 3	120165	Male	220309	1800	Dark	1	1	2	08:00:00	Inactive	No	No	Ground
Complex	Complex 3	120165	Male	220309	1800	Dark	1	1	2	08:30:00	Inactive	No	No	Ground
Complex	Complex 3	120165	Male	220309	1800	Dark	1	1	2	09:00:00	Inactive	No	No	Ground
Complex	Complex 3	120165	Male	220309	1800	Dark	1	1	2	09:30:00	Inactive	No	No	Ground
[truncated: 22,347 more rows]

## Sheet: All_Occurrence
Treatment	Location	Tarantula_ID	Sex	Date	Hour	Trial	Phase	Week	Behavior	Time
Standard	Standard 4	120156	Male	220303	100	1	1	1	Fall	01:13:20
Standard	Standard 4	120156	Male	220303	100	1	1	1	Fall	01:17:58
Complex	Complex 4	120161	Unknown	220307	1100	1	1	1	Fall	11:12:13
Standard	Standard 4	120156	Male	220319	300	1	1	3	Fall	03:13:15
Standard	Standard 4	120156	Male	220306	400	1	1	1	Fall	04:10:18
Standard	Standard 4	120156	Male	220306	400	1	1	1	Fall	04:14:08
Standard	Standard 4	120156	Male	220307	500	1	1	1	Fall	05:10:33
Standard	Standard 4	120156	Male	220307	500	1	1	1	Fall	05:13:51
Standard	Standard 4	120156	Male	220307	500	1	1	1	Fall	05:17:58
Standard	Standard 4	120161	Unknown	220414	1300	1	2	2	Fall	13:11:20
Standard	Standard 4	120161	Unknown	220414	1300	1	2	2	Fall	13:16:12
Complex	Complex 1	120156	Male	220423	300	1	2	3	Fall	08:19:55
Complex	Complex 3	120155	Unknown	220427	800	1	2	4	Fall	08:17:20
Standard	Standard 4	120161	Unknown	220428	1300	1	2	4	Fall	13:13:52
Standard	Standard 4	120161	Unknown	220428	1300	1	2	4	Fall	13:16:25
Complex	Complex 3	120155	Unknown	220428	1300	1	2	4	Fall	13:14:55
Standard	Standard 3	120159	Unknown	220625	2100	2	1	4	Fall	21:14:55

## Sheet: Locations
Treatment	ID	Scan_Number	X	Y	Hour	Date	Camera	Phase	Trial
Standard	120156	Top Down Scan 1	234	310	8AM	220323	2	1	1
Standard	120156	Top Down Scan 2	236	310	8AM	220323	2	1	1
Standard	120156	Top Down Scan 3	236	309	8AM	220323	2	1	1
Standard	120156	Top Down Scan 4	235	309	8AM	220323	2	1	1
Standard	120156	Top Down Scan 5	233	308	8AM	220323	2	1	1
Standard	120156	Top Down Scan 1	401	323	3AM	220319	2	1	1
Standard	120156	Top Down Scan 2	454	258	3AM	220319	2	1	1
Standard	120156	Top Down Scan 3	275	259	3AM	220319	2	1	1
Standard	120156	Top Down Scan 4	276	260	3AM	220319	2	1	1
Standard	120156	Top Down Scan 5	275	262	3AM	220319	2	1	1
Standard	120156	Top Down Scan 1	377	177	12AM	220302	2	1	1
Standard	120156	Top Down Scan 2	377	177	12AM	220302	2	1	1
Standard	120156	Top Down Scan 3	376	177	12AM	220302	2	1	1
Standard	120156	Top Down Scan 4	380	177	12AM	220302	2	1	1
Standard	120156	Top Down Scan 5	379	176	12AM	220302	2	1	1
Standard	120155	Top Down Scan 1	160	35	10AM	220306	1	1	1
Standard	120155	Top Down Scan 2	339	37	10AM	220306	1	1	1
Standard	120155	Top Down Scan 3	452	171	10AM	220306	1	1	1
Standard	120155	Top Down Scan 4	455	267	10AM	220306	1	1	1
Standard	120155	Top Down Scan 5	456	269	10AM	220306	1	1	1
Standard	120156	Top Down Scan 1	455	187	6AM	220302	2	1	1
Standard	120156	Top Down Scan 2	434	30	6AM	220302	2	1	1
Standard	120156	Top Down Scan 3	375	16	6AM	220302	2	1	1
Standard	120156	Top Down Scan 4	327	16	6AM	220302	2	1	1
Standard	120156	Top Down Scan 5	262	16	6AM	220302	2	1	1
Standard	120156	Top Down Scan 1	157	39	1AM	220303	2	1	1
Standard	120156	Top Down Scan 2	257	217	1AM	220303	2	1	1
Standard	120156	Top Down Scan 3	406	123	1AM	220303	2	1	1
Standard	120156	Top Down Scan 4	211	322	1AM	220303	2	1	1
Standard	120156	Top Down Scan 5	160	40	1AM	220303	2	1	1
Standard	120155	Top Down Scan 1	244	136	12AM	220302	1	1	1
Standard	120155	Top Down Scan 2	243	135	12AM	220302	1	1	1
Standard	120155	Top Down Scan 3	243	135	12AM	220302	1	1	1
Standard	120155	Top Down Scan 4	241	137	12AM	220302	1	1	1
Standard	120155	Top Down Scan 5	241	134	12AM	220302	1	1	1
Standard	120155	Top Down Scan 1	410	275	6AM	220302	1	1	1
Standard	120155	Top Down Scan 2	409	276	6AM	220302	1	1	1
Standard	120155	Top Down Scan 3	411	273	6AM	220302	1	1	1
Standard	120155	Top Down Scan 4	406	272	6AM	220302	1	1	1
Standard	120155	Top Down Scan 5	411	274	6AM	220302	1	1	1
Standard	120168	Top Down Scan 1	294	75	12AM	220302	3	1	1
Standard	120168	Top Down Scan 2	294	75	12AM	220302	3	1	1
Standard	120168	Top Down Scan 3	296	74	12AM	220302	3	1	1
Standard	120168	Top Down Scan 4	293	77	12AM	220302	3	1	1
Standard	120168	Top Down Scan 5	294	74	12AM	220302	3	1	1
Standard	120168	Top Down Scan 1	303	68	6AM	220302	3	1	1
Standard	120168	Top Down Scan 2	304	70	6AM	220302	3	1	1
Standard	120168	Top Down Scan 3	304	72	6AM	220302	3	1	1
Standard	120168	Top Down Scan 4	301	68	6AM	220302	3	1	1
Standard	120168	Top Down Scan 5	303	71	6AM	220302	3	1	1
Standard	120162	Top Down Scan 1	199	112	12AM	220302	4	1	1
Standard	120162	Top Down Scan 2	199	109	12AM	220302	4	1	1
Standard	120162	Top Down Scan 3	200	112	12AM	220302	4	1	1
Standard	120162	Top Down Scan 4	201	112	12AM	220302	4	1	1
Standard	120162	Top Down Scan 5	199	111	12AM	220302	4	1	1
Standard	120162	Top Down Scan 1	193	128	6AM	220302	4	1	1
Standard	120162	Top Down Scan 2	196	129	6AM	220302	4	1	1
Standard	120162	Top Down Scan 3	194	130	6AM	220302	4	1	1
Standard	120162	Top Down Scan 4	195	129	6AM	220302	4	1	1
Standard	120162	Top Down Scan 5	193	127	6AM	220302	4	1	1
Standard	120155	Top Down Scan 1	179	293	1AM	220303	1	1	1
Standard	120155	Top Down Scan 2	178	295	1AM	220303	1	1	1
Standard	120155	Top Down Scan 3	181	293	1AM	220303	1	1	1
Standard	120155	Top Down Scan 4	178	294	1AM	220303	1	1	1
Standard	120155	Top Down Scan 5	177	294	1AM	220303	1	1	1
Standard	120155	Top Down Scan 1	447	283	9AM	220303	1	1	1
Standard	120155	Top Down Scan 2	447	282	9AM	220303	1	1	1
Standard	120155	Top Down Scan 3	445	281	9AM	220303	1	1	1
Standard	120155	Top Down Scan 4	445	280	9AM	220303	1	1	1
Standard	120155	Top Down Scan 5	443	280	9AM	220303	1	1	1
Standard	120156	Top Down Scan 1	183	283	9AM	220303	2	1	1
Standard	120156	Top Down Scan 2	182	284	9AM	220303	2	1	1
Standard	120156	Top Down Scan 3	183	285	9AM	220303	2	1	1
Standard	120156	Top Down Scan 4	184	283	9AM	220303	2	1	1
Standard	120156	Top Down Scan 5	182	284	9AM	220303	2	1	1
Standard	120168	Top Down Scan 1	305	80	1AM	220303	3	1	1
Standard	120168	Top Down Scan 2	308	80	1AM	220303	3	1	1
Standard	120168	Top Down Scan 3	309	81	1AM	220303	3	1	1
Standard	120168	Top Down Scan 4	305	78	1AM	220303	3	1	1
Standard	120168	Top Down Scan 5	306	79	1AM	220303	3	1	1
Standard	120168	Top Down Scan 1	348	69	9AM	220303	3	1	1
Standard	120168	Top Down Scan 2	348	71	9AM	220303	3	1	1
Standard	120168	Top Down Scan 3	350	72	9AM	220303	3	1	1
Standard	120168	Top Down Scan 4	348	71	9AM	220303	3	1	1
Standard	120168	Top Down Scan 5	349	70	9AM	220303	3	1	1
Standard	120162	Top Down Scan 1	156	206	1AM	220303	4	1	1
Standard	120162	Top Down Scan 2	157	205	1AM	220303	4	1	1
Standard	120162	Top Down Scan 3	155	204	1AM	220303	4	1	1
Standard	120162	Top Down Scan 4	156	204	1AM	220303	4	1	1
Standard	120162	Top Down Scan 5	155	203	1AM	220303	4	1	1
Standard	120162	Top Down Scan 1	166	308	9AM	220303	4	1	1
Standard	120162	Top Down Scan 2	168	309	9AM	220303	4	1	1
Standard	120162	Top Down Scan 3	168	311	9AM	220303	4	1	1
Standard	120162	Top Down Scan 4	167	309	9AM	220303	4	1	1
Standard	120162	Top Down Scan 5	168	308	9AM	220303	4	1	1
Standard	120155	Top Down Scan 1	449	287	2AM	220304	1	1	1
Standard	120155	Top Down Scan 2	447	289	2AM	220304	1	1	1
Standard	120155	Top Down Scan 3	447	285	2AM	220304	1	1	1
Standard	120155	Top Down Scan 4	444	288	2AM	220304	1	1	1
Standard	120155	Top Down Scan 5	449	288	2AM	220304	1	1	1
Standard	120155	Top Down Scan 1	383	180	12PM	220304	1	1	1
Standard	120155	Top Down Scan 2	385	182	12PM	220304	1	1	1
Standard	120155	Top Down Scan 3	384	183	12PM	220304	1	1	1
Standard	120155	Top Down Scan 4	333	253	12PM	220304	1	1	1
Standard	120155	Top Down Scan 5	180	201	12PM	220304	1	1	1
Standard	120156	Top Down Scan 1	293	320	2AM	220304	2	1	1
Standard	120156	Top Down Scan 2	221	321	2AM	220304	2	1	1
Standard	120156	Top Down Scan 3	246	73	2AM	220304	2	1	1
Standard	120156	Top Down Scan 4	186	320	2AM	220304	2	1	1
Standard	120156	Top Down Scan 5	403	15	2AM	220304	2	1	1
Standard	120156	Top Down Scan 1	354	198	12PM	220304	2	1	1
Standard	120156	Top Down Scan 2	353	198	12PM	220304	2	1	1
Standard	120156	Top Down Scan 3	353	198	12PM	220304	2	1	1
Standard	120156	Top Down Scan 4	355	198	12PM	220304	2	1	1
Standard	120156	Top Down Scan 5	355	196	12PM	220304	2	1	1
Standard	120168	Top Down Scan 1	303	54	2AM	220304	3	1	1
Standard	120168	Top Down Scan 2	303	56	2AM	220304	3	1	1
Standard	120168	Top Down Scan 3	307	54	2AM	220304	3	1	1
Standard	120168	Top Down Scan 4	304	55	2AM	220304	3	1	1
Standard	120168	Top Down Scan 5	303	56	2AM	220304	3	1	1
Standard	120168	Top Down Scan 1	304	59	12PM	220304	3	1	1
Standard	120168	Top Down Scan 2	303	60	12PM	220304	3	1	1
Standard	120168	Top Down Scan 3	306	61	12PM	220304	3	1	1
Standard	120168	Top Down Scan 4	304	61	12PM	220304	3	1	1
Standard	120168	Top Down Scan 5	304	63	12PM	220304	3	1	1
Standard	120162	Top Down Scan 1	210	321	2AM	220304	4	1	1
Standard	120162	Top Down Scan 2	210	322	2AM	220304	4	1	1
Standard	120162	Top Down Scan 3	210	323	2AM	220304	4	1	1
Standard	120162	Top Down Scan 4	209	322	2AM	220304	4	1	1
Standard	120162	Top Down Scan 5	209	320	2AM	220304	4	1	1
Standard	120162	Top Down Scan 1	184	137	12PM	220304	4	1	1
Standard	120162	Top Down Scan 2	185	138	12PM	220304	4	1	1
Standard	120162	Top Down Scan 3	187	138	12PM	220304	4	1	1
Standard	120162	Top Down Scan 4	185	140	12PM	220304	4	1	1
Standard	120162	Top Down Scan 5	188	138	12PM	220304	4	1	1
Standard	120155	Top Down Scan 1	288	285	3AM	220305	1	1	1
Standard	120155	Top Down Scan 2	286	286	3AM	220305	1	1	1
Standard	120155	Top Down Scan 3	286	287	3AM	220305	1	1	1
Standard	120155	Top Down Scan 4	285	286	3AM	220305	1	1	1
Standard	120155	Top Down Scan 5	285	285	3AM	220305	1	1	1
Standard	120155	Top Down Scan 1	285	276	7AM	220305	1	1	1
Standard	120155	Top Down Scan 2	286	275	7AM	220305	1	1	1
Standard	120155	Top Down Scan 3	284	275	7AM	220305	1	1	1
Standard	120155	Top Down Scan 4	284	274	7AM	220305	1	1	1
Standard	120155	Top Down Scan 5	288	276	7AM	220305	1	1	1
Standard	120156	Top Down Scan 1	250	251	3AM	220305	2	1	1
Standard	120156	Top Down Scan 2	250	252	3AM	220305	2	1	1
Standard	120156	Top Down Scan 3	253	254	3AM	220305	2	1	1
Standard	120156	Top Down Scan 4	251	253	3AM	220305	2	1	1
Standard	120156	Top Down Scan 5	248	251	3AM	220305	2	1	1
Standard	120156	Top Down Scan 1	390	226	7AM	220305	2	1	1
Standard	120156	Top Down Scan 2	390	226	7AM	220305	2	1	1
Standard	120156	Top Down Scan 3	386	223	7AM	220305	2	1	1
Standard	120156	Top Down Scan 4	389	227	7AM	220305	2	1	1
Standard	120156	Top Down Scan 5	391	226	7AM	220305	2	1	1
Standard	120168	Top Down Scan 1	326	76	3AM	220305	3	1	1
Standard	120168	Top Down Scan 2	327	77	3AM	220305	3	1	1
Standard	120168	Top Down Scan 3	326	76	3AM	220305	3	1	1
Standard	120168	Top Down Scan 4	328	76	3AM	220305	3	1	1
Standard	120168	Top Down Scan 5	323	78	3AM	220305	3	1	1
Standard	120168	Top Down Scan 1	322	82	7AM	220305	3	1	1
Standard	120168	Top Down Scan 2	320	82	7AM	220305	3	1	1
Standard	120168	Top Down Scan 3	319	85	7AM	220305	3	1	1
Standard	120168	Top Down Scan 4	324	83	7AM	220305	3	1	1
Standard	120168	Top Down Scan 5	321	81	7AM	220305	3	1	1
Standard	120162	Top Down Scan 1	417	159	3AM	220305	4	1	1
Standard	120162	Top Down Scan 2	418	160	3AM	220305	4	1	1
Standard	120162	Top Down Scan 3	422	159	3AM	220305	4	1	1
Standard	120162	Top Down Scan 4	419	160	3AM	220305	4	1	1
Standard	120162	Top Down Scan 5	416	159	3AM	220305	4	1	1
Standard	120162	Top Down Scan 1	238	295	7AM	220305	4	1	1
Standard	120162	Top Down Scan 2	235	295	7AM	220305	4	1	1
Standard	120162	Top Down Scan 3	238	297	7AM	220305	4	1	1
Standard	120162	Top Down Scan 4	236	292	7AM	220305	4	1	1
Standard	120162	Top Down Scan 5	236	292	7AM	220305	4	1	1
Standard	120155	Top Down Scan 1	298	57	4AM	220306	1	1	1
Standard	120155	Top Down Scan 2	301	56	4AM	220306	1	1	1
Standard	120155	Top Down Scan 3	299	57	4AM	220306	1	1	1
Standard	120155	Top Down Scan 4	300	56	4AM	220306	1	1	1
Standard	120155	Top Down Scan 5	298	55	4AM	220306	1	1	1
Standard	120156	Top Down Scan 1	151	289	4AM	220306	2	1	1
Standard	120156	Top Down Scan 2	438	29	4AM	220306	2	1	1
Standard	120156	Top Down Scan 3	197	278	4AM	220306	2	1	1
Standard	120156	Top Down Scan 4	148	255	4AM	220306	2	1	1
Standard	120156	Top Down Scan 5	196	280	4AM	220306	2	1	1
Standard	120156	Top Down Scan 1	405	112	10AM	220306	2	1	1
Standard	120156	Top Down Scan 2	404	111	10AM	220306	2	1	1
Standard	120156	Top Down Scan 3	405	114	10AM	220306	2	1	1
Standard	120156	Top Down Scan 4	401	114	10AM	220306	2	1	1
Standard	120156	Top Down Scan 5	402	108	10AM	220306	2	1	1
Standard	120168	Top Down Scan 1	308	55	4AM	220306	3	1	1
Standard	120168	Top Down Scan 2	308	55	4AM	220306	3	1	1
Standard	120168	Top Down Scan 3	310	57	4AM	220306	3	1	1
Standard	120168	Top Down Scan 4	309	55	4AM	220306	3	1	1
Standard	120168	Top Down Scan 5	308	58	4AM	220306	3	1	1
Standard	120168	Top Down Scan 1	325	77	10AM	220306	3	1	1
Standard	120168	Top Down Scan 2	323	73	10AM	220306	3	1	1
Standard	120168	Top Down Scan 3	324	75	10AM	220306	3	1	1
Standard	120168	Top Down Scan 4	323	79	10AM	220306	3	1	1
Standard	120168	Top Down Scan 5	324	76	10AM	220306	3	1	1
Standard	120162	Top Down Scan 1	234	297	4AM	220306	4	1	1
Standard	120162	Top Down Scan 2	233	298	4AM	220306	4	1	1
Standard	120162	Top Down Scan 3	235	299	4AM	220306	4	1	1
Standard	120162	Top Down Scan 4	236	297	4AM	220306	4	1	1
Standard	120162	Top Down Scan 5	234	299	4AM	220306	4	1	1
Standard	120162	Top Down Scan 1	209	314	10AM	220306	4	1	1
Standard	120162	Top Down Scan 2	210	312	10AM	220306	4	1	1
Standard	120162	Top Down Scan 3	208	314	10AM	220306	4	1	1
Standard	120162	Top Down Scan 4	207	313	10AM	220306	4	1	1
Standard	120162	Top Down Scan 5	207	311	10AM	220306	4	1	1
Standard	120155	Top Down Scan 1	314	65	5AM	220307	1	1	1
Standard	120155	Top Down Scan 2	313	65	5AM	220307	1	1	1
Standard	120155	Top Down Scan 3	320	59	5AM	220307	1	1	1
Standard	120155	Top Down Scan 4	319	60	5AM	220307	1	1	1
Standard	120155	Top Down Scan 5	319	60	5AM	220307	1	1	1
Standard	120155	Top Down Scan 1	361	289	11AM	220307	1	1	1
Standard	120155	Top Down Scan 2	360	289	11AM	220307	1	1	1
Standard	120155	Top Down Scan 3	362	287	11AM	220307	1	1	1
Standard	120155	Top Down Scan 4	362	286	11AM	220307	1	1	1
Standard	120155	Top Down Scan 5	358	289	11AM	220307	1	1	1
Standard	120156	Top Down Scan 1	156	46	5AM	220307	2	1	1
Standard	120156	Top Down Scan 2	283	16	5AM	220307	2	1	1
Standard	120156	Top Down Scan 3	154	44	5AM	220307	2	1	1
Standard	120156	Top Down Scan 4	242	322	5AM	220307	2	1	1
Standard	120156	Top Down Scan 5	151	58	5AM	220307	2	1	1
Standard	120156	Top Down Scan 1	212	297	11AM	220307	2	1	1
Standard	120156	Top Down Scan 2	212	298	11AM	220307	2	1	1
Standard	120156	Top Down Scan 3	213	295	11AM	220307	2	1	1
Standard	120156	Top Down Scan 4	212	296	11AM	220307	2	1	1
Standard	120156	Top Down Scan 5	283	297	11AM	220307	2	1	1
Standard	120168	Top Down Scan 1	348	68	5AM	220307	3	1	1
Standard	120168	Top Down Scan 2	350	68	5AM	220307	3	1	1
Standard	120168	Top Down Scan 3	351	67	5AM	220307	3	1	1
Standard	120168	Top Down Scan 4	349	65	5AM	220307	3	1	1
Standard	120168	Top Down Scan 5	353	65	5AM	220307	3	1	1
Standard	120168	Top Down Scan 1	338	61	11AM	220307	3	1	1
Standard	120168	Top Down Scan 2	336	63	11AM	220307	3	1	1
Standard	120168	Top Down Scan 3	338	59	11AM	220307	3	1	1
Standard	120168	Top Down Scan 4	336	57	11AM	220307	3	1	1
Standard	120168	Top Down Scan 5	339	66	11AM	220307	3	1	1
Standard	120162	Top Down Scan 1	203	113	5AM	220307	4	1	1
Standard	120162	Top Down Scan 2	206	113	5AM	220307	4	1	1
Standard	120162	Top Down Scan 3	207	114	5AM	220307	4	1	1
Standard	120162	Top Down Scan 4	205	110	5AM	220307	4	1	1
Standard	120162	Top Down Scan 5	207	112	5AM	220307	4	1	1
Standard	120162	Top Down Scan 1	203	269	11AM	220307	4	1	1
Standard	120162	Top Down Scan 2	205	268	11AM	220307	4	1	1
Standard	120162	Top Down Scan 3	204	270	11AM	220307	4	1	1
Standard	120162	Top Down Scan 4	203	270	11AM	220307	4	1	1
Standard	120162	Top Down Scan 5	204	266	11AM	220307	4	1	1
Standard	120155	Top Down Scan 1	165	306	8AM	220309	1	1	1
Standard	120155	Top Down Scan 2	148	129	8AM	220309	1	1	1
Standard	120155	Top Down Scan 3	156	41	8AM	220309	1	1	1
Standard	120155	Top Down Scan 4	373	23	8AM	220309	1	1	1
Standard	120155	Top Down Scan 5	453	55	8AM	220309	1	1	1
Standard	120155	Top Down Scan 1	237	275	6PM	220309	1	1	1
Standard	120155	Top Down Scan 2	237	273	6PM	220309	1	1	1
Standard	120155	Top Down Scan 3	239	276	6PM	220309	1	1	1
Standard	120155	Top Down Scan 4	239	271	6PM	220309	1	1	1
Standard	120155	Top Down Scan 5	241	276	6PM	220309	1	1	1
Standard	120156	Top Down Scan 1	188	51	8AM	220309	2	1	1
Standard	120156	Top Down Scan 2	188	52	8AM	220309	2	1	1
Standard	120156	Top Down Scan 3	186	48	8AM	220309	2	1	1
Standard	120156	Top Down Scan 4	184	53	8AM	220309	2	1	1
Standard	120156	Top Down Scan 5	184	50	8AM	220309	2	1	1
Standard	120156	Top Down Scan 1	278	58	6PM	220309	2	1	1
Standard	120156	Top Down Scan 2	278	57	6PM	220309	2	1	1
Standard	120156	Top Down Scan 3	276	57	6PM	220309	2	1	1
Standard	120156	Top Down Scan 4	279	61	6PM	220309	2	1	1
Standard	120156	Top Down Scan 5	279	60	6PM	220309	2	1	1
Standard	120168	Top Down Scan 1	303	79	8AM	220309	3	1	1
Standard	120168	Top Down Scan 2	301	77	8AM	220309	3	1	1
Standard	120168	Top Down Scan 3	302	78	8AM	220309	3	1	1
Standard	120168	Top Down Scan 4	303	80	8AM	220309	3	1	1
Standard	120168	Top Down Scan 5	301	76	8AM	220309	3	1	1
Standard	120168	Top Down Scan 1	271	102	6PM	220309	3	1	1
Standard	120168	Top Down Scan 2	271	104	6PM	220309	3	1	1
Standard	120168	Top Down Scan 3	272	104	6PM	220309	3	1	1
Standard	120168	Top Down Scan 4	271	104	6PM	220309	3	1	1
Standard	120168	Top Down Scan 5	269	105	6PM	220309	3	1	1
Standard	120162	Top Down Scan 1	421	226	8AM	220309	4	1	1
Standard	120162	Top Down Scan 2	417	226	8AM	220309	4	1	1
Standard	120162	Top Down Scan 3	421	225	8AM	220309	4	1	1
Standard	120162	Top Down Scan 4	420	225	8AM	220309	4	1	1
Standard	120162	Top Down Scan 5	422	227	8AM	220309	4	1	1
Standard	120162	Top Down Scan 1	180	75	6PM	220309	4	1	1
Standard	120162	Top Down Scan 2	179	77	6PM	220309	4	1	1
Standard	120162	Top Down Scan 3	179	74	6PM	220309	4	1	1
Standard	120162	Top Down Scan 4	178	75	6PM	220309	4	1	1
Standard	120162	Top Down Scan 5	179	76	6PM	220309	4	1	1
Standard	120155	Top Down Scan 1	258	288	1PM	220310	1	1	1
Standard	120155	Top Down Scan 2	259	288	1PM	220310	1	1	1
Standard	120155	Top Down Scan 3	258	289	1PM	220310	1	1	1
Standard	120155	Top Down Scan 4	259	291	1PM	220310	1	1	1
Standard	120155	Top Down Scan 5	261	288	1PM	220310	1	1	1
Standard	120155	Top Down Scan 1	268	287	7PM	220310	1	1	1
Standard	120155	Top Down Scan 2	269	286	7PM	220310	1	1	1
Standard	120155	Top Down Scan 3	267	290	7PM	220310	1	1	1
Standard	120155	Top Down Scan 4	266	288	7PM	220310	1	1	1
Standard	120155	Top Down Scan 5	265	288	7PM	220310	1	1	1
Standard	120156	Top Down Scan 1	213	245	1PM	220310	2	1	1
Standard	120156	Top Down Scan 2	212	243	1PM	220310	2	1	1
Standard	120156	Top Down Scan 3	214	244	1PM	220310	2	1	1
Standard	120156	Top Down Scan 4	213	244	1PM	220310	2	1	1
Standard	120156	Top Down Scan 5	216	244	1PM	220310	2	1	1
Standard	120156	Top Down Scan 1	204	192	7PM	220310	2	1	1
Standard	120156	Top Down Scan 2	204	191	7PM	220310	2	1	1
Standard	120156	Top Down Scan 3	204	190	7PM	220310	2	1	1
Standard	120156	Top Down Scan 4	256	277	7PM	220310	2	1	1
Standard	120156	Top Down Scan 5	283	285	7PM	220310	2	1	1
Standard	120168	Top Down Scan 1	303	60	1PM	220310	3	1	1
Standard	120168	Top Down Scan 2	301	62	1PM	220310	3	1	1
Standard	120168	Top Down Scan 3	306	61	1PM	220310	3	1	1
Standard	120168	Top Down Scan 4	303	62	1PM	220310	3	1	1
Standard	120168	Top Down Scan 5	302	59	1PM	220310	3	1	1
Standard	120168	Top Down Scan 1	343	93	7PM	220310	3	1	1
Standard	120168	Top Down Scan 2	343	93	7PM	220310	3	1	1
Standard	120168	Top Down Scan 3	344	92	7PM	220310	3	1	1
Standard	120168	Top Down Scan 4	342	94	7PM	220310	3	1	1
Standard	120168	Top Down Scan 5	340	92	7PM	220310	3	1	1
Standard	120162	Top Down Scan 1	220	272	1PM	220310	4	1	1
Standard	120162	Top Down Scan 2	222	270	1PM	220310	4	1	1
Standard	120162	Top Down Scan 3	223	273	1PM	220310	4	1	1
Standard	120162	Top Down Scan 4	222	270	1PM	220310	4	1	1
Standard	120162	Top Down Scan 5	224	273	1PM	220310	4	1	1
Standard	120162	Top Down Scan 1	205	269	7PM	220310	4	1	1
Standard	120162	Top Down Scan 2	204	267	7PM	220310	4	1	1
Standard	120162	Top Down Scan 3	206	268	7PM	220310	4	1	1
Standard	120162	Top Down Scan 4	202	267	7PM	220310	4	1	1
Standard	120162	Top Down Scan 5	205	268	7PM	220310	4	1	1
Standard	120155	Top Down Scan 1	190	289	2PM	220311	1	1	1
Standard	120155	Top Down Scan 2	193	290	2PM	220311	1	1	1
Standard	120155	Top Down Scan 3	191	292	2PM	220311	1	1	1
Standard	120155	Top Down Scan 4	190	289	2PM	220311	1	1	1
Standard	120155	Top Down Scan 5	192	289	2PM	220311	1	1	1
Standard	120155	Top Down Scan 1	191	276	8PM	220311	1	1	1
Standard	120155	Top Down Scan 2	190	277	8PM	220311	1	1	1
Standard	120155	Top Down Scan 3	192	280	8PM	220311	1	1	1
Standard	120155	Top Down Scan 4	191	276	8PM	220311	1	1	1
Standard	120155	Top Down Scan 5	190	275	8PM	220311	1	1	1
Standard	120156	Top Down Scan 1	299	225	2PM	220311	2	1	1
Standard	120156	Top Down Scan 2	297	224	2PM	220311	2	1	1
Standard	120156	Top Down Scan 3	298	226	2PM	220311	2	1	1
Standard	120156	Top Down Scan 4	263	244	2PM	220311	2	1	1
Standard	120156	Top Down Scan 5	224	275	2PM	220311	2	1	1
Standard	120156	Top Down Scan 1	301	219	8PM	220311	2	1	1
Standard	120156	Top Down Scan 2	303	220	8PM	220311	2	1	1
Standard	120156	Top Down Scan 3	301	220	8PM	220311	2	1	1
Standard	120156	Top Down Scan 4	305	219	8PM	220311	2	1	1
Standard	120156	Top Down Scan 5	301	219	8PM	220311	2	1	1
Standard	120168	Top Down Scan 1	286	46	2PM	220311	3	1	1
Standard	120168	Top Down Scan 2	288	44	2PM	220311	3	1	1
Standard	120168	Top Down Scan 3	287	42	2PM	220311	3	1	1
Standard	120168	Top Down Scan 4	286	46	2PM	220311	3	1	1
Standard	120168	Top Down Scan 5	286	43	2PM	220311	3	1	1
Standard	120168	Top Down Scan 1	269	65	8PM	220311	3	1	1
Standard	120168	Top Down Scan 2	272	65	8PM	220311	3	1	1
Standard	120168	Top Down Scan 3	269	66	8PM	220311	3	1	1
Standard	120168	Top Down Scan 4	272	65	8PM	220311	3	1	1
Standard	120168	Top Down Scan 5	273	67	8PM	220311	3	1	1
Standard	120162	Top Down Scan 1	194	290	2PM	220311	4	1	1
Standard	120162	Top Down Scan 2	194	291	2PM	220311	4	1	1
Standard	120162	Top Down Scan 3	196	292	2PM	220311	4	1	1
Standard	120162	Top Down Scan 4	194	291	2PM	220311	4	1	1
Standard	120162	Top Down Scan 5	193	293	2PM	220311	4	1	1
Standard	120162	Top Down Scan 1	202	178	8PM	220311	4	1	1
Standard	120162	Top Down Scan 2	201	177	8PM	220311	4	1	1
Standard	120162	Top Down Scan 3	202	177	8PM	220311	4	1	1
Standard	120162	Top Down Scan 4	201	175	8PM	220311	4	1	1
Standard	120162	Top Down Scan 5	202	180	8PM	220311	4	1	1
Standard	120155	Top Down Scan 1	164	201	5PM	220312	1	1	1
Standard	120155	Top Down Scan 2	164	202	5PM	220312	1	1	1
Standard	120155	Top Down Scan 3	163	201	5PM	220312	1	1	1
Standard	120155	Top Down Scan 4	163	203	5PM	220312	1	1	1
Standard	120155	Top Down Scan 5	165	201	5PM	220312	1	1	1
Standard	120155	Top Down Scan 1	163	213	9PM	220312	1	1	1
Standard	120155	Top Down Scan 2	163	215	9PM	220312	1	1	1
Standard	120155	Top Down Scan 3	164	214	9PM	220312	1	1	1
Standard	120155	Top Down Scan 4	163	215	9PM	220312	1	1	1
Standard	120155	Top Down Scan 5	165	214	9PM	220312	1	1	1
Standard	120156	Top Down Scan 1	356	205	5PM	220312	2	1	1
Standard	120156	Top Down Scan 2	356	203	5PM	220312	2	1	1
Standard	120156	Top Down Scan 3	356	203	5PM	220312	2	1	1
Standard	120156	Top Down Scan 4	358	207	5PM	220312	2	1	1
Standard	120156	Top Down Scan 5	355	202	5PM	220312	2	1	1
Standard	120156	Top Down Scan 1	188	282	9PM	220312	2	1	1
Standard	120156	Top Down Scan 2	188	284	9PM	220312	2	1	1
Standard	120156	Top Down Scan 3	188	283	9PM	220312	2	1	1
Standard	120156	Top Down Scan 4	188	284	9PM	220312	2	1	1
Standard	120156	Top Down Scan 5	193	281	9PM	220312	2	1	1
Standard	120168	Top Down Scan 1	321	61	5PM	220312	3	1	1
Standard	120168	Top Down Scan 2	320	63	5PM	220312	3	1	1
Standard	120168	Top Down Scan 3	320	62	5PM	220312	3	1	1
Standard	120168	Top Down Scan 4	319	62	5PM	220312	3	1	1
Standard	120168	Top Down Scan 5	320	60	5PM	220312	3	1	1
Standard	120168	Top Down Scan 1	327	72	9PM	220312	3	1	1
Standard	120168	Top Down Scan 2	324	72	9PM	220312	3	1	1
Standard	120168	Top Down Scan 3	327	72	9PM	220312	3	1	1
Standard	120168	Top Down Scan 4	324	70	9PM	220312	3	1	1
Standard	120168	Top Down Scan 5	322	72	9PM	220312	3	1	1
Standard	120162	Top Down Scan 1	163	304	5PM	220312	4	1	1
Standard	120162	Top Down Scan 2	166	305	5PM	220312	4	1	1
Standard	120162	Top Down Scan 3	163	306	5PM	220312	4	1	1
Standard	120162	Top Down Scan 4	164	305	5PM	220312	4	1	1
Standard	120162	Top Down Scan 5	164	306	5PM	220312	4	1	1
Standard	120162	Top Down Scan 1	164	307	9PM	220312	4	1	1
Standard	120162	Top Down Scan 2	164	308	9PM	220312	4	1	1
Standard	120162	Top Down Scan 3	163	307	9PM	220312	4	1	1
Standard	120162	Top Down Scan 4	164	309	9PM	220312	4	1	1
Standard	120162	Top Down Scan 5	166	309	9PM	220312	4	1	1
Standard	120155	Top Down Scan 1	358	97	4PM	220313	1	1	1
Standard	120155	Top Down Scan 2	357	99	4PM	220313	1	1	1
Standard	120155	Top Down Scan 3	360	97	4PM	220313	1	1	1
Standard	120155	Top Down Scan 4	360	100	4PM	220313	1	1	1
Standard	120155	Top Down Scan 5	358	97	4PM	220313	1	1	1
Standard	120155	Top Down Scan 1	345	112	10PM	220313	1	1	1
Standard	120155	Top Down Scan 2	343	110	10PM	220313	1	1	1
Standard	120155	Top Down Scan 3	345	113	10PM	220313	1	1	1
Standard	120155	Top Down Scan 4	343	112	10PM	220313	1	1	1
Standard	120155	Top Down Scan 5	344	112	10PM	220313	1	1	1
Standard	120156	Top Down Scan 1	180	243	4PM	220313	2	1	1
Standard	120156	Top Down Scan 2	180	244	4PM	220313	2	1	1
Standard	120156	Top Down Scan 3	182	243	4PM	220313	2	1	1
Standard	120156	Top Down Scan 4	182	246	4PM	220313	2	1	1
Standard	120156	Top Down Scan 5	180	244	4PM	220313	2	1	1
Standard	120156	Top Down Scan 1	214	257	10PM	220313	2	1	1
Standard	120156	Top Down Scan 2	212	257	10PM	220313	2	1	1
Standard	120156	Top Down Scan 3	214	255	10PM	220313	2	1	1
Standard	120156	Top Down Scan 4	212	259	10PM	220313	2	1	1
Standard	120156	Top Down Scan 5	212	257	10PM	220313	2	1	1
Standard	120168	Top Down Scan 1	343	78	4PM	220313	3	1	1
Standard	120168	Top Down Scan 2	343	79	4PM	220313	3	1	1
Standard	120168	Top Down Scan 3	343	80	4PM	220313	3	1	1
Standard	120168	Top Down Scan 4	345	80	4PM	220313	3	1	1
Standard	120168	Top Down Scan 5	346	83	4PM	220313	3	1	1
Standard	120168	Top Down Scan 1	349	79	10AM	220313	3	1	1
Standard	120168	Top Down Scan 2	352	79	10AM	220313	3	1	1
Standard	120168	Top Down Scan 3	351	78	10AM	220313	3	1	1
Standard	120168	Top Down Scan 4	348	78	10AM	220313	3	1	1
Standard	120168	Top Down Scan 5	350	78	10AM	220313	3	1	1
Standard	120162	Top Down Scan 1	173	165	4PM	220313	4	1	1
Standard	120162	Top Down Scan 2	174	167	4PM	220313	4	1	1
Standard	120162	Top Down Scan 3	173	168	4PM	220313	4	1	1
Standard	120162	Top Down Scan 4	173	163	4PM	220313	4	1	1
Standard	120162	Top Down Scan 5	177	163	4PM	220313	4	1	1
Standard	120162	Top Down Scan 1	174	178	10PM	220313	4	1	1
Standard	120162	Top Down Scan 2	178	176	10PM	220313	4	1	1
Standard	120162	Top Down Scan 3	179	176	10PM	220313	4	1	1
Standard	120162	Top Down Scan 4	179	178	10PM	220313	4	1	1
Standard	120162	Top Down Scan 5	176	179	10PM	220313	4	1	1
Standard	120155	Top Down Scan 1	331	126	3PM	220314	1	1	1
Standard	120155	Top Down Scan 2	330	128	3PM	220314	1	1	1
Standard	120155	Top Down Scan 3	330	130	3PM	220314	1	1	1
Standard	120155	Top Down Scan 4	332	126	3PM	220314	1	1	1
Standard	120155	Top Down Scan 5	328	126	3PM	220314	1	1	1
Standard	120155	Top Down Scan 1	418	175	11PM	220314	1	1	1
Standard	120155	Top Down Scan 2	418	174	11PM	220314	1	1	1
Standard	120155	Top Down Scan 3	449	49	11PM	220314	1	1	1
Standard	120155	Top Down Scan 4	274	100	11PM	220314	1	1	1
Standard	120155	Top Down Scan 5	241	184	11PM	220314	1	1	1
Standard	120156	Top Down Scan 1	249	230	3PM	220314	2	1	1
Standard	120156	Top Down Scan 2	251	232	3PM	220314	2	1	1
Standard	120156	Top Down Scan 3	250	231	3PM	220314	2	1	1
Standard	120156	Top Down Scan 4	251	233	3PM	220314	2	1	1
Standard	120156	Top Down Scan 5	252	232	3PM	220314	2	1	1
Standard	120156	Top Down Scan 1	352	201	11PM	220314	2	1	1
Standard	120156	Top Down Scan 2	353	202	11PM	220314	2	1	1
Standard	120156	Top Down Scan 3	351	201	11PM	220314	2	1	1
Standard	120156	Top Down Scan 4	350	201	11PM	220314	2	1	1
Standard	120156	Top Down Scan 5	351	199	11PM	220314	2	1	1
Standard	120168	Top Down Scan 1	208	315	3PM	220314	3	1	1
Standard	120168	Top Down Scan 2	229	300	3PM	220314	3	1	1
Standard	120168	Top Down Scan 3	193	288	3PM	220314	3	1	1
Standard	120168	Top Down Scan 4	149	132	3PM	220314	3	1	1
Standard	120168	Top Down Scan 5	455	107	3PM	220314	3	1	1
Standard	120168	Top Down Scan 1	387	41	11PM	220314	3	1	1
Standard	120168	Top Down Scan 2	387	43	11PM	220314	3	1	1
Standard	120168	Top Down Scan 3	388	44	11PM	220314	3	1	1
Standard	120168	Top Down Scan 4	390	42	11PM	220314	3	1	1
Standard	120168	Top Down Scan 5	388	45	11PM	220314	3	1	1
Standard	120162	Top Down Scan 1	205	274	3PM	220314	4	1	1
Standard	120162	Top Down Scan 2	206	272	3PM	220314	4	1	1
Standard	120162	Top Down Scan 3	207	274	3PM	220314	4	1	1
Standard	120162	Top Down Scan 4	208	274	3PM	220314	4	1	1
Standard	120162	Top Down Scan 5	205	275	3PM	220314	4	1	1
Standard	120162	Top Down Scan 1	230	200	11PM	220314	4	1	1
Standard	120162	Top Down Scan 2	228	201	11PM	220314	4	1	1
Standard	120162	Top Down Scan 3	230	204	11PM	220314	4	1	1
Standard	120162	Top Down Scan 4	230	199	11PM	220314	4	1	1
Standard	120162	Top Down Scan 5	232	200	11PM	220314	4	1	1
Standard	120155	Top Down Scan 1	190	115	12AM	220316	1	1	1
Standard	120155	Top Down Scan 2	193	114	12AM	220316	1	1	1
Standard	120155	Top Down Scan 3	193	114	12AM	220316	1	1	1
Standard	120155	Top Down Scan 4	261	98	12AM	220316	1	1	1
Standard	120155	Top Down Scan 5	302	68	12AM	220316	1	1	1
Standard	120155	Top Down Scan 1	217	189	6AM	220316	1	1	1
Standard	120155	Top Down Scan 2	218	189	6AM	220316	1	1	1
Standard	120155	Top Down Scan 3	218	189	6AM	220316	1	1	1
Standard	120155	Top Down Scan 4	217	189	6AM	220316	1	1	1
Standard	120155	Top Down Scan 5	217	260	6AM	220316	1	1	1
Standard	120156	Top Down Scan 1	249	269	12AM	220316	2	1	1
Standard	120156	Top Down Scan 2	251	269	12AM	220316	2	1	1
Standard	120156	Top Down Scan 3	250	270	12AM	220316	2	1	1
Standard	120156	Top Down Scan 4	248	270	12AM	220316	2	1	1
Standard	120156	Top Down Scan 5	249	269	12AM	220316	2	1	1
Standard	120156	Top Down Scan 1	264	282	6AM	220316	2	1	1
Standard	120156	Top Down Scan 2	263	283	6AM	220316	2	1	1
Standard	120156	Top Down Scan 3	264	284	6AM	220316	2	1	1
Standard	120156	Top Down Scan 4	262	285	6AM	220316	2	1	1
Standard	120156	Top Down Scan 5	278	298	6AM	220316	2	1	1
Standard	120168	Top Down Scan 1	332	48	12AM	220316	3	1	1
Standard	120168	Top Down Scan 2	331	49	12AM	220316	3	1	1
Standard	120168	Top Down Scan 3	332	49	12AM	220316	3	1	1
Standard	120168	Top Down Scan 4	331	51	12AM	220316	3	1	1
Standard	120168	Top Down Scan 5	333	52	12AM	220316	3	1	1
Standard	120168	Top Down Scan 1	306	68	6AM	220316	3	1	1
Standard	120168	Top Down Scan 2	309	70	6AM	220316	3	1	1
Standard	120168	Top Down Scan 3	309	70	6AM	220316	3	1	1
Standard	120168	Top Down Scan 4	307	69	6AM	220316	3	1	1
Standard	120168	Top Down Scan 5	309	70	6AM	220316	3	1	1
Standard	120162	Top Down Scan 1	200	112	12AM	220316	4	1	1
Standard	120162	Top Down Scan 2	199	112	12AM	220316	4	1	1
Standard	120162	Top Down Scan 3	199	113	12AM	220316	4	1	1
Standard	120162	Top Down Scan 4	200	113	12AM	220316	4	1	1
Standard	120162	Top Down Scan 5	201	112	12AM	220316	4	1	1
Standard	120162	Top Down Scan 1	186	202	6AM	220316	4	1	1
Standard	120162	Top Down Scan 2	186	201	6AM	220316	4	1	1
Standard	120162	Top Down Scan 3	188	202	6AM	220316	4	1	1
Standard	120162	Top Down Scan 4	186	201	6AM	220316	4	1	1
Standard	120162	Top Down Scan 5	187	203	6AM	220316	4	1	1
Standard	120155	Top Down Scan 1	240	288	1AM	220317	1	1	1
Standard	120155	Top Down Scan 2	239	287	1AM	220317	1	1	1
Standard	120155	Top Down Scan 3	240	287	1AM	220317	1	1	1
Standard	120155	Top Down Scan 4	240	288	1AM	220317	1	1	1
Standard	120155	Top Down Scan 5	238	286	1AM	220317	1	1	1
Standard	120155	Top Down Scan 1	244	285	9AM	220317	1	1	1
Standard	120155	Top Down Scan 2	246	285	9AM	220317	1	1	1
Standard	120155	Top Down Scan 3	242	285	9AM	220317	1	1	1
Standard	120155	Top Down Scan 4	247	285	9AM	220317	1	1	1
Standard	120155	Top Down Scan 5	244	285	9AM	220317	1	1	1
Standard	120156	Top Down Scan 1	232	288	1AM	220317	2	1	1
Standard	120156	Top Down Scan 2	232	287	1AM	220317	2	1	1
Standard	120156	Top Down Scan 3	237	287	1AM	220317	2	1	1
Standard	120156	Top Down Scan 4	191	220	1AM	220317	2	1	1
Standard	120156	Top Down Scan 5	242	247	1AM	220317	2	1	1
Standard	120156	Top Down Scan 1	245	258	9AM	220317	2	1	1
Standard	120156	Top Down Scan 2	246	259	9AM	220317	2	1	1
Standard	120156	Top Down Scan 3	245	260	9AM	220317	2	1	1
Standard	120156	Top Down Scan 4	247	257	9AM	220317	2	1	1
Standard	120156	Top Down Scan 5	247	259	9AM	220317	2	1	1
Standard	120168	Top Down Scan 1	150	235	1AM	220317	3	1	1
Standard	120168	Top Down Scan 2	173	77	1AM	220317	3	1	1
Standard	120168	Top Down Scan 3	275	16	1AM	220317	3	1	1
Standard	120168	Top Down Scan 4	361	273	1AM	220317	3	1	1
Standard	120168	Top Down Scan 5	440	307	1AM	220317	3	1	1
Standard	120168	Top Down Scan 1	415	171	9AM	220317	3	1	1
Standard	120168	Top Down Scan 2	414	171	9AM	220317	3	1	1
Standard	120168	Top Down Scan 3	415	173	9AM	220317	3	1	1
Standard	120168	Top Down Scan 4	415	171	9AM	220317	3	1	1
Standard	120168	Top Down Scan 5	416	173	9AM	220317	3	1	1
Standard	120162	Top Down Scan 1	207	74	1AM	220317	4	1	1
Standard	120162	Top Down Scan 2	206	73	1AM	220317	4	1	1
Standard	120162	Top Down Scan 3	207	75	1AM	220317	4	1	1
Standard	120162	Top Down Scan 4	207	74	1AM	220317	4	1	1
Standard	120162	Top Down Scan 5	206	73	1AM	220317	4	1	1
Standard	120162	Top Down Scan 1	441	306	9AM	220317	4	1	1
Standard	120162	Top Down Scan 2	440	304	9AM	220317	4	1	1
Standard	120162	Top Down Scan 3	441	306	9AM	220317	4	1	1
Standard	120162	Top Down Scan 4	439	304	9AM	220317	4	1	1
Standard	120162	Top Down Scan 5	440	303	9AM	220317	4	1	1
Standard	120155	Top Down Scan 1	221	224	2AM	220318	1	1	1
Standard	120155	Top Down Scan 2	221	225	2AM	220318	1	1	1
Standard	120155	Top Down Scan 3	222	226	2AM	220318	1	1	1
Standard	120155	Top Down Scan 4	223	223	2AM	220318	1	1	1
Standard	120155	Top Down Scan 5	224	225	2AM	220318	1	1	1
Standard	120155	Top Down Scan 1	341	208	12PM	220318	1	1	1
Standard	120155	Top Down Scan 2	341	209	12PM	220318	1	1	1
Standard	120155	Top Down Scan 3	342	208	12PM	220318	1	1	1
Standard	120155	Top Down Scan 4	341	208	12PM	220318	1	1	1
Standard	120155	Top Down Scan 5	343	208	12PM	220318	1	1	1
Standard	120156	Top Down Scan 1	192	321	2AM	220318	2	1	1
Standard	120156	Top Down Scan 2	417	130	2AM	220318	2	1	1
Standard	120156	Top Down Scan 3	415	129	2AM	220318	2	1	1
Standard	120156	Top Down Scan 4	417	131	2AM	220318	2	1	1
Standard	120156	Top Down Scan 5	149	138	2AM	220318	2	1	1
Standard	120156	Top Down Scan 1	219	261	12PM	220318	2	1	1
Standard	120156	Top Down Scan 2	217	262	12PM	220318	2	1	1
Standard	120156	Top Down Scan 3	217	260	12PM	220318	2	1	1
Standard	120156	Top Down Scan 4	220	260	12PM	220318	2	1	1
Standard	120156	Top Down Scan 5	219	262	12PM	220318	2	1	1
Standard	120168	Top Down Scan 1	439	305	2AM	220318	3	1	1
Standard	120168	Top Down Scan 2	150	49	2AM	220318	3	1	1
Standard	120168	Top Down Scan 3	455	277	2AM	220318	3	1	1
Standard	120168	Top Down Scan 4	149	70	2AM	220318	3	1	1
Standard	120168	Top Down Scan 5	455	278	2AM	220318	3	1	1
Standard	120168	Top Down Scan 1	373	116	12PM	220318	3	1	1
Standard	120168	Top Down Scan 2	372	114	12PM	220318	3	1	1
Standard	120168	Top Down Scan 3	372	115	12PM	220318	3	1	1
Standard	120168	Top Down Scan 4	370	114	12PM	220318	3	1	1
Standard	120168	Top Down Scan 5	373	114	12PM	220318	3	1	1
Standard	120162	Top Down Scan 1	193	176	2AM	220318	4	1	1
Standard	120162	Top Down Scan 2	194	177	2AM	220318	4	1	1
Standard	120162	Top Down Scan 3	196	179	2AM	220318	4	1	1
Standard	120162	Top Down Scan 4	192	176	2AM	220318	4	1	1
Standard	120162	Top Down Scan 5	192	179	2AM	220318	4	1	1
Standard	120162	Top Down Scan 1	208	287	12PM	220318	4	1	1
Standard	120162	Top Down Scan 2	208	288	12PM	220318	4	1	1
Standard	120162	Top Down Scan 3	209	287	12PM	220318	4	1	1
Standard	120162	Top Down Scan 4	208	288	12PM	220318	4	1	1
Standard	120162	Top Down Scan 5	207	287	12PM	220318	4	1	1
Standard	120155	Top Down Scan 1	313	54	3AM	220319	1	1	1
Standard	120155	Top Down Scan 2	399	223	3AM	220319	1	1	1
Standard	120155	Top Down Scan 3	428	47	3AM	220319	1	1	1
Standard	120155	Top Down Scan 4	215	106	3AM	220319	1	1	1
Standard	120155	Top Down Scan 5	162	303	3AM	220319	1	1	1
Standard	120155	Top Down Scan 1	162	306	7AM	220319	1	1	1
Standard	120155	Top Down Scan 2	163	305	7AM	220319	1	1	1
Standard	120155	Top Down Scan 3	163	308	7AM	220319	1	1	1
Standard	120155	Top Down Scan 4	181	184	7AM	220319	1	1	1
Standard	120155	Top Down Scan 5	180	185	7AM	220319	1	1	1
Standard	120156	Top Down Scan 1	366	229	7AM	220319	2	1	1
Standard	120156	Top Down Scan 2	364	231	7AM	220319	2	1	1
Standard	120156	Top Down Scan 3	367	230	7AM	220319	2	1	1
Standard	120156	Top Down Scan 4	363	230	7AM	220319	2	1	1
Standard	120156	Top Down Scan 5	364	230	7AM	220319	2	1	1
Standard	120168	Top Down Scan 1	299	74	3AM	220319	3	1	1
Standard	120168	Top Down Scan 2	300	74	3AM	220319	3	1	1
Standard	120168	Top Down Scan 3	301	75	3AM	220319	3	1	1
Standard	120168	Top Down Scan 4	301	74	3AM	220319	3	1	1
Standard	120168	Top Down Scan 5	300	74	3AM	220319	3	1	1
Standard	120168	Top Down Scan 1	366	104	7AM	220319	3	1	1
Standard	120168	Top Down Scan 2	366	103	7AM	220319	3	1	1
Standard	120168	Top Down Scan 3	368	104	7AM	220319	3	1	1
Standard	120168	Top Down Scan 4	367	102	7AM	220319	3	1	1
Standard	120168	Top Down Scan 5	370	103	7AM	220319	3	1	1
Standard	120162	Top Down Scan 1	352	100	3AM	220319	4	1	1
Standard	120162	Top Down Scan 2	349	101	3AM	220319	4	1	1
Standard	120162	Top Down Scan 3	350	100	3AM	220319	4	1	1
Standard	120162	Top Down Scan 4	348	102	3AM	220319	4	1	1
Standard	120162	Top Down Scan 5	354	102	3AM	220319	4	1	1
Standard	120162	Top Down Scan 1	255	103	7AM	220319	4	1	1
Standard	120162	Top Down Scan 2	256	105	7AM	220319	4	1	1
Standard	120162	Top Down Scan 3	255	103	7AM	220319	4	1	1
Standard	120162	Top Down Scan 4	253	102	7AM	220319	4	1	1
Standard	120162	Top Down Scan 5	253	104	7AM	220319	4	1	1
Standard	120155	Top Down Scan 1	224	194	4AM	220320	1	1	1
Standard	120155	Top Down Scan 2	223	194	4AM	220320	1	1	1
Standard	120155	Top Down Scan 3	221	193	4AM	220320	1	1	1
Standard	120155	Top Down Scan 4	223	194	4AM	220320	1	1	1
Standard	120155	Top Down Scan 5	221	196	4AM	220320	1	1	1
Standard	120155	Top Down Scan 1	196	206	10AM	220320	1	1	1
Standard	120155	Top Down Scan 2	193	206	10AM	220320	1	1	1
Standard	120155	Top Down Scan 3	194	208	10AM	220320	1	1	1
Standard	120155	Top Down Scan 4	194	207	10AM	220320	1	1	1
Standard	120155	Top Down Scan 5	193	204	10AM	220320	1	1	1
Standard	120156	Top Down Scan 1	158	39	4AM	220320	2	1	1
Standard	120156	Top Down Scan 2	299	16	4AM	220320	2	1	1
Standard	120156	Top Down Scan 3	238	320	4AM	220320	2	1	1
Standard	120156	Top Down Scan 4	348	67	4AM	220320	2	1	1
Standard	120156	Top Down Scan 5	368	14	4AM	220320	2	1	1
Standard	120156	Top Down Scan 1	372	179	10AM	220320	2	1	1
Standard	120156	Top Down Scan 2	373	178	10AM	220320	2	1	1
Standard	120156	Top Down Scan 3	373	179	10AM	220320	2	1	1
Standard	120156	Top Down Scan 4	373	181	10AM	220320	2	1	1
Standard	120156	Top Down Scan 5	372	178	10AM	220320	2	1	1
Standard	120168	Top Down Scan 1	328	64	4AM	220320	3	1	1
Standard	120168	Top Down Scan 2	328	65	4AM	220320	3	1	1
Standard	120168	Top Down Scan 3	329	64	4AM	220320	3	1	1
Standard	120168	Top Down Scan 4	331	63	4AM	220320	3	1	1
Standard	120168	Top Down Scan 5	328	66	4AM	220320	3	1	1
Standard	120168	Top Down Scan 1	325	64	10AM	220320	3	1	1
Standard	120168	Top Down Scan 2	324	64	10AM	220320	3	1	1
Standard	120168	Top Down Scan 3	325	65	10AM	220320	3	1	1
Standard	120168	Top Down Scan 4	322	64	10AM	220320	3	1	1
Standard	120168	Top Down Scan 5	325	64	10AM	220320	3	1	1
Standard	120162	Top Down Scan 1	181	314	4AM	220320	4	1	1
Standard	120162	Top Down Scan 2	180	315	4AM	220320	4	1	1
Standard	120162	Top Down Scan 3	178	314	4AM	220320	4	1	1
Standard	120162	Top Down Scan 4	181	315	4AM	220320	4	1	1
Standard	120162	Top Down Scan 5	178	312	4AM	220320	4	1	1
Standard	120162	Top Down Scan 1	162	307	10AM	220320	4	1	1
Standard	120162	Top Down Scan 2	160	305	10AM	220320	4	1	1
Standard	120162	Top Down Scan 3	160	303	10AM	220320	4	1	1
Standard	120162	Top Down Scan 4	163	305	10AM	220320	4	1	1
Standard	120162	Top Down Scan 5	162	306	10AM	220320	4	1	1
Standard	120155	Top Down Scan 1	216	165	5AM	220321	1	1	1
Standard	120155	Top Down Scan 2	216	168	5AM	220321	1	1	1
Standard	120155	Top Down Scan 3	217	168	5AM	220321	1	1	1
Standard	120155	Top Down Scan 4	218	168	5AM	220321	1	1	1
Standard	120155	Top Down Scan 5	214	167	5AM	220321	1	1	1
Standard	120155	Top Down Scan 1	304	78	11AM	220321	1	1	1
Standard	120155	Top Down Scan 2	303	76	11AM	220321	1	1	1
Standard	120155	Top Down Scan 3	303	78	11AM	220321	1	1	1
Standard	120155	Top Down Scan 4	306	77	11AM	220321	1	1	1
Standard	120155	Top Down Scan 5	306	78	11AM	220321	1	1	1
Standard	120156	Top Down Scan 1	213	252	5AM	220321	2	1	1
Standard	120156	Top Down Scan 2	213	251	5AM	220321	2	1	1
Standard	120156	Top Down Scan 3	210	251	5AM	220321	2	1	1
Standard	120156	Top Down Scan 4	210	249	5AM	220321	2	1	1
Standard	120156	Top Down Scan 5	213	252	5AM	220321	2	1	1
Standard	120156	Top Down Scan 1	210	263	11AM	220321	2	1	1
Standard	120156	Top Down Scan 2	210	263	11AM	220321	2	1	1
Standard	120156	Top Down Scan 3	211	266	11AM	220321	2	1	1
Standard	120156	Top Down Scan 4	212	268	11AM	220321	2	1	1
Standard	120156	Top Down Scan 5	209	263	11AM	220321	2	1	1
Standard	120168	Top Down Scan 1	277	84	5AM	220321	3	1	1
Standard	120168	Top Down Scan 2	279	83	5AM	220321	3	1	1
Standard	120168	Top Down Scan 3	276	84	5AM	220321	3	1	1
Standard	120168	Top Down Scan 4	278	85	5AM	220321	3	1	1
Standard	120168	Top Down Scan 5	278	84	5AM	220321	3	1	1
Standard	120168	Top Down Scan 1	299	62	11AM	220321	3	1	1
Standard	120168	Top Down Scan 2	298	64	11AM	220321	3	1	1
Standard	120168	Top Down Scan 3	297	64	11AM	220321	3	1	1
Standard	120168	Top Down Scan 4	301	64	11AM	220321	3	1	1
Standard	120168	Top Down Scan 5	301	63	11AM	220321	3	1	1
Standard	120162	Top Down Scan 1	166	302	5AM	220321	4	1	1
Standard	120162	Top Down Scan 2	167	300	5AM	220321	4	1	1
Standard	120162	Top Down Scan 3	169	301	5AM	220321	4	1	1
Standard	120162	Top Down Scan 4	167	303	5AM	220321	4	1	1
Standard	120162	Top Down Scan 5	165	300	5AM	220321	4	1	1
Standard	120162	Top Down Scan 1	169	301	11AM	220321	4	1	1
Standard	120162	Top Down Scan 2	169	300	11AM	220321	4	1	1
Standard	120162	Top Down Scan 3	168	300	11AM	220321	4	1	1
Standard	120162	Top Down Scan 4	170	301	11AM	220321	4	1	1
Standard	120162	Top Down Scan 5	169	302	11AM	220321	4	1	1
Standard	120155	Top Down Scan 1	167	307	8AM	220323	1	1	1
Standard	120155	Top Down Scan 2	164	307	8AM	220323	1	1	1
Standard	120155	Top Down Scan 3	166	309	8AM	220323	1	1	1
Standard	120155	Top Down Scan 4	166	306	8AM	220323	1	1	1
Standard	120155	Top Down Scan 5	167	308	8AM	220323	1	1	1
Standard	120155	Top Down Scan 1	176	240	6PM	220323	1	1	1
Standard	120155	Top Down Scan 2	178	237	6PM	220323	1	1	1
Standard	120155	Top Down Scan 3	178	242	6PM	220323	1	1	1
Standard	120155	Top Down Scan 4	179	242	6PM	220323	1	1	1
Standard	120155	Top Down Scan 5	178	239	6PM	220323	1	1	1
Standard	120156	Top Down Scan 1	306	167	6PM	220323	2	1	1
Standard	120156	Top Down Scan 2	304	168	6PM	220323	2	1	1
Standard	120156	Top Down Scan 3	305	169	6PM	220323	2	1	1
Standard	120156	Top Down Scan 4	309	167	6PM	220323	2	1	1
Standard	120156	Top Down Scan 5	307	166	6PM	220323	2	1	1
Standard	120168	Top Down Scan 1	362	111	8AM	220323	3	1	1
Standard	120168	Top Down Scan 2	362	111	8AM	220323	3	1	1
Standard	120168	Top Down Scan 3	360	108	8AM	220323	3	1	1
Standard	120168	Top Down Scan 4	363	108	8AM	220323	3	1	1
Standard	120168	Top Down Scan 5	363	108	8AM	220323	3	1	1
Standard	120168	Top Down Scan 1	328	98	6PM	220323	3	1	1
Standard	120168	Top Down Scan 2	328	96	6PM	220323	3	1	1
Standard	120168	Top Down Scan 3	331	96	6PM	220323	3	1	1
Standard	120168	Top Down Scan 4	331	97	6PM	220323	3	1	1
Standard	120168	Top Down Scan 5	332	94	6PM	220323	3	1	1
Standard	120162	Top Down Scan 1	392	263	8AM	220323	4	1	1
Standard	120162	Top Down Scan 2	435	311	8AM	220323	4	1	1
Standard	120162	Top Down Scan 3	189	319	8AM	220323	4	1	1
Standard	120162	Top Down Scan 4	148	282	8AM	220323	4	1	1
Standard	120162	Top Down Scan 5	354	319	8AM	220323	4	1	1
Standard	120162	Top Down Scan 1	327	76	6PM	220323	4	1	1
Standard	120162	Top Down Scan 2	327	77	6PM	220323	4	1	1
Standard	120162	Top Down Scan 3	327	76	6PM	220323	4	1	1
Standard	120162	Top Down Scan 4	329	76	6PM	220323	4	1	1
Standard	120162	Top Down Scan 5	326	78	6PM	220323	4	1	1
Standard	120155	Top Down Scan 1	450	285	1PM	220324	1	1	1
Standard	120155	Top Down Scan 2	452	287	1PM	220324	1	1	1
Standard	120155	Top Down Scan 3	453	288	1PM	220324	1	1	1
Standard	120155	Top Down Scan 4	451	286	1PM	220324	1	1	1
Standard	120155	Top Down Scan 5	451	287	1PM	220324	1	1	1
Standard	120155	Top Down Scan 1	453	261	7PM	220324	1	1	1
Standard	120155	Top Down Scan 2	453	260	7PM	220324	1	1	1
Standard	120155	Top Down Scan 3	452	262	7PM	220324	1	1	1
Standard	120155	Top Down Scan 4	454	263	7PM	220324	1	1	1
Standard	120155	Top Down Scan 5	455	264	7PM	220324	1	1	1
Standard	120156	Top Down Scan 1	206	287	1PM	220324	2	1	1
Standard	120156	Top Down Scan 2	206	286	1PM	220324	2	1	1
Standard	120156	Top Down Scan 3	205	285	1PM	220324	2	1	1
Standard	120156	Top Down Scan 4	207	284	1PM	220324	2	1	1
Standard	120156	Top Down Scan 5	206	287	1PM	220324	2	1	1
Standard	120156	Top Down Scan 1	255	239	7PM	220324	2	1	1
Standard	120156	Top Down Scan 2	256	241	7PM	220324	2	1	1
Standard	120156	Top Down Scan 3	256	241	7PM	220324	2	1	1
Standard	120156	Top Down Scan 4	255	238	7PM	220324	2	1	1
Standard	120156	Top Down Scan 5	250	247	7PM	220324	2	1	1
Standard	120168	Top Down Scan 1	299	79	1PM	220324	3	1	1
Standard	120168	Top Down Scan 2	300	77	1PM	220324	3	1	1
Standard	120168	Top Down Scan 3	299	82	1PM	220324	3	1	1
Standard	120168	Top Down Scan 4	299	82	1PM	220324	3	1	1
Standard	120168	Top Down Scan 5	298	79	1PM	220324	3	1	1
Standard	120168	Top Down Scan 1	312	82	7PM	220324	3	1	1
Standard	120168	Top Down Scan 2	312	84	7PM	220324	3	1	1
Standard	120168	Top Down Scan 3	311	84	7PM	220324	3	1	1
Standard	120168	Top Down Scan 4	312	82	7PM	220324	3	1	1
Standard	120168	Top Down Scan 5	310	83	7PM	220324	3	1	1
Standard	120162	Top Down Scan 1	174	173	1PM	220324	4	1	1
Standard	120162	Top Down Scan 2	175	173	1PM	220324	4	1	1
Standard	120162	Top Down Scan 3	174	174	1PM	220324	4	1	1
Standard	120162	Top Down Scan 4	173	172	1PM	220324	4	1	1
Standard	120162	Top Down Scan 5	173	172	1PM	220324	4	1	1
Standard	120162	Top Down Scan 1	199	181	7PM	220324	4	1	1
Standard	120162	Top Down Scan 2	199	180	7PM	220324	4	1	1
Standard	120162	Top Down Scan 3	199	179	7PM	220324	4	1	1
Standard	120162	Top Down Scan 4	200	181	7PM	220324	4	1	1
Standard	120162	Top Down Scan 5	200	180	7PM	220324	4	1	1
Standard	120155	Top Down Scan 1	357	226	2PM	220325	1	1	1
Standard	120155	Top Down Scan 2	354	225	2PM	220325	1	1	1
Standard	120155	Top Down Scan 3	356	228	2PM	220325	1	1	1
Standard	120155	Top Down Scan 4	355	227	2PM	220325	1	1	1
Standard	120155	Top Down Scan 5	353	229	2PM	220325	1	1	1
Standard	120155	Top Down Scan 1	330	208	8PM	220325	1	1	1
Standard	120155	Top Down Scan 2	330	207	8PM	220325	1	1	1
Standard	120155	Top Down Scan 3	330	208	8PM	220325	1	1	1
Standard	120155	Top Down Scan 4	333	206	8PM	220325	1	1	1
Standard	120155	Top Down Scan 5	333	206	8PM	220325	1	1	1
Standard	120156	Top Down Scan 1	254	215	2PM	220325	2	1	1
Standard	120156	Top Down Scan 2	254	215	2PM	220325	2	1	1
Standard	120156	Top Down Scan 3	255	216	2PM	220325	2	1	1
Standard	120156	Top Down Scan 4	255	214	2PM	220325	2	1	1
Standard	120156	Top Down Scan 5	255	218	2PM	220325	2	1	1
Standard	120156	Top Down Scan 1	264	287	8PM	220325	2	1	1
Standard	120156	Top Down Scan 2	264	287	8PM	220325	2	1	1
Standard	120156	Top Down Scan 3	265	289	8PM	220325	2	1	1
Standard	120156	Top Down Scan 4	265	291	8PM	220325	2	1	1
Standard	120156	Top Down Scan 5	263	289	8PM	220325	2	1	1
Standard	120168	Top Down Scan 1	296	80	2PM	220325	3	1	1
Standard	120168	Top Down Scan 2	295	81	2PM	220325	3	1	1
Standard	120168	Top Down Scan 3	297	83	2PM	220325	3	1	1
Standard	120168	Top Down Scan 4	294	81	2PM	220325	3	1	1
Standard	120168	Top Down Scan 5	298	80	2PM	220325	3	1	1
Standard	120168	Top Down Scan 1	324	101	8PM	220325	3	1	1
Standard	120168	Top Down Scan 2	327	101	8PM	220325	3	1	1
Standard	120168	Top Down Scan 3	327	101	8PM	220325	3	1	1
Standard	120168	Top Down Scan 4	325	98	8PM	220325	3	1	1
Standard	120168	Top Down Scan 5	326	102	8PM	220325	3	1	1
Standard	120162	Top Down Scan 1	189	156	2PM	220325	4	1	1
Standard	120162	Top Down Scan 2	191	157	2PM	220325	4	1	1
Standard	120162	Top Down Scan 3	192	155	2PM	220325	4	1	1
Standard	120162	Top Down Scan 4	187	155	2PM	220325	4	1	1
Standard	120162	Top Down Scan 5	192	159	2PM	220325	4	1	1
Standard	120162	Top Down Scan 1	233	156	8PM	220325	4	1	1
Standard	120162	Top Down Scan 2	234	156	8PM	220325	4	1	1
Standard	120162	Top Down Scan 3	231	157	8PM	220325	4	1	1
Standard	120162	Top Down Scan 4	234	157	8PM	220325	4	1	1
Standard	120162	Top Down Scan 5	232	158	8PM	220325	4	1	1
Standard	120155	Top Down Scan 1	370	127	5PM	220326	1	1	1
Standard	120155	Top Down Scan 2	369	128	5PM	220326	1	1	1
Standard	120155	Top Down Scan 3	370	127	5PM	220326	1	1	1
Standard	120155	Top Down Scan 4	369	126	5PM	220326	1	1	1
Standard	120155	Top Down Scan 5	372	128	5PM	220326	1	1	1
Standard	120155	Top Down Scan 1	382	165	9PM	220326	1	1	1
Standard	120155	Top Down Scan 2	381	165	9PM	220326	1	1	1
Standard	120155	Top Down Scan 3	380	164	9PM	220326	1	1	1
Standard	120155	Top Down Scan 4	381	166	9PM	220326	1	1	1
Standard	120155	Top Down Scan 5	382	165	9PM	220326	1	1	1
Standard	120156	Top Down Scan 1	217	256	5PM	220326	2	1	1
Standard	120156	Top Down Scan 2	215	257	5PM	220326	2	1	1
Standard	120156	Top Down Scan 3	215	256	5PM	220326	2	1	1
Standard	120156	Top Down Scan 4	216	255	5PM	220326	2	1	1
Standard	120156	Top Down Scan 5	214	256	5PM	220326	2	1	1
Standard	120156	Top Down Scan 1	288	218	9PM	220326	2	1	1
Standard	120156	Top Down Scan 2	225	249	9PM	220326	2	1	1
Standard	120156	Top Down Scan 3	193	256	9PM	220326	2	1	1
Standard	120156	Top Down Scan 4	226	285	9PM	220326	2	1	1
Standard	120156	Top Down Scan 5	228	286	9PM	220326	2	1	1
Standard	120168	Top Down Scan 1	330	92	5PM	220326	3	1	1
Standard	120168	Top Down Scan 2	330	92	5PM	220326	3	1	1
Standard	120168	Top Down Scan 3	328	94	5PM	220326	3	1	1
Standard	120168	Top Down Scan 4	328	94	5PM	220326	3	1	1
Standard	120168	Top Down Scan 5	329	93	5PM	220326	3	1	1
Standard	120168	Top Down Scan 1	318	85	9PM	220326	3	1	1
Standard	120168	Top Down Scan 2	321	87	9PM	220326	3	1	1
Standard	120168	Top Down Scan 3	320	86	9PM	220326	3	1	1
Standard	120168	Top Down Scan 4	319	86	9PM	220326	3	1	1
Standard	120168	Top Down Scan 5	319	87	9PM	220326	3	1	1
Standard	120162	Top Down Scan 1	244	294	5PM	220326	4	1	1
Standard	120162	Top Down Scan 2	229	285	5PM	220326	4	1	1
Standard	120162	Top Down Scan 3	195	231	5PM	220326	4	1	1
Standard	120162	Top Down Scan 4	196	231	5PM	220326	4	1	1
Standard	120162	Top Down Scan 5	193	232	5PM	220326	4	1	1
Standard	120162	Top Down Scan 1	205	231	9PM	220326	4	1	1
Standard	120162	Top Down Scan 2	203	229	9PM	220326	4	1	1
Standard	120162	Top Down Scan 3	206	230	9PM	220326	4	1	1
Standard	120162	Top Down Scan 4	205	233	9PM	220326	4	1	1
Standard	120162	Top Down Scan 5	204	230	9PM	220326	4	1	1
Standard	120155	Top Down Scan 1	386	251	4PM	220327	1	1	1
Standard	120155	Top Down Scan 2	385	252	4PM	220327	1	1	1
Standard	120155	Top Down Scan 3	384	253	4PM	220327	1	1	1
Standard	120155	Top Down Scan 4	388	254	4PM	220327	1	1	1
Standard	120155	Top Down Scan 5	386	250	4PM	220327	1	1	1
Standard	120155	Top Down Scan 1	309	293	10PM	220327	1	1	1
Standard	120155	Top Down Scan 2	307	292	10PM	220327	1	1	1
Standard	120155	Top Down Scan 3	309	294	10PM	220327	1	1	1
Standard	120155	Top Down Scan 4	236	280	10PM	220327	1	1	1
Standard	120155	Top Down Scan 5	236	98	10PM	220327	1	1	1
Standard	120156	Top Down Scan 1	243	225	4PM	220327	2	1	1
Standard	120156	Top Down Scan 2	243	225	4PM	220327	2	1	1
Standard	120156	Top Down Scan 3	243	225	4PM	220327	2	1	1
Standard	120156	Top Down Scan 4	243	228	4PM	220327	2	1	1
Standard	120156	Top Down Scan 5	244	225	4PM	220327	2	1	1
Standard	120156	Top Down Scan 1	214	260	10PM	220327	2	1	1
Standard	120156	Top Down Scan 2	214	257	10PM	220327	2	1	1
Standard	120156	Top Down Scan 3	214	259	10PM	220327	2	1	1
Standard	120156	Top Down Scan 4	213	262	10PM	220327	2	1	1
Standard	120156	Top Down Scan 5	212	257	10PM	220327	2	1	1
Standard	120168	Top Down Scan 1	292	71	4PM	220327	3	1	1
Standard	120168	Top Down Scan 2	292	74	4PM	220327	3	1	1
Standard	120168	Top Down Scan 3	291	74	4PM	220327	3	1	1
Standard	120168	Top Down Scan 4	289	70	4PM	220327	3	1	1
Standard	120168	Top Down Scan 5	292	74	4PM	220327	3	1	1
Standard	120168	Top Down Scan 1	303	79	10PM	220327	3	1	1
Standard	120168	Top Down Scan 2	304	82	10PM	220327	3	1	1
Standard	120168	Top Down Scan 3	303	80	10PM	220327	3	1	1
Standard	120168	Top Down Scan 4	305	82	10PM	220327	3	1	1
Standard	120168	Top Down Scan 5	307	81	10PM	220327	3	1	1
Standard	120162	Top Down Scan 1	367	94	4PM	220327	4	1	1
Standard	120162	Top Down Scan 2	367	94	4PM	220327	4	1	1
Standard	120162	Top Down Scan 3	369	98	4PM	220327	4	1	1
Standard	120162	Top Down Scan 4	370	97	4PM	220327	4	1	1
Standard	120162	Top Down Scan 5	370	93	4PM	220327	4	1	1
Standard	120162	Top Down Scan 1	262	114	10PM	220327	4	1	1
Standard	120162	Top Down Scan 2	263	115	10PM	220327	4	1	1
Standard	120162	Top Down Scan 3	259	115	10PM	220327	4	1	1
Standard	120162	Top Down Scan 4	262	115	10PM	220327	4	1	1
Standard	120162	Top Down Scan 5	260	115	10PM	220327	4	1	1
Standard	120155	Top Down Scan 1	166	233	3PM	220328	1	1	1
Standard	120155	Top Down Scan 2	166	232	3PM	220328	1	1	1
Standard	120155	Top Down Scan 3	167	233	3PM	220328	1	1	1
Standard	120155	Top Down Scan 4	169	232	3PM	220328	1	1	1
Standard	120155	Top Down Scan 5	167	229	3PM	220328	1	1	1
Standard	120155	Top Down Scan 1	166	239	11PM	220328	1	1	1
Standard	120155	Top Down Scan 2	165	239	11PM	220328	1	1	1
Standard	120155	Top Down Scan 3	166	241	11PM	220328	1	1	1
Standard	120155	Top Down Scan 4	168	239	11PM	220328	1	1	1
Standard	120155	Top Down Scan 5	166	240	11PM	220328	1	1	1
Standard	120156	Top Down Scan 1	207	276	3PM	220328	2	1	1
Standard	120156	Top Down Scan 2	205	276	3PM	220328	2	1	1
Standard	120156	Top Down Scan 3	194	276	3PM	220328	2	1	1
Standard	120156	Top Down Scan 4	191	275	3PM	220328	2	1	1
Standard	120156	Top Down Scan 5	190	276	3PM	220328	2	1	1
Standard	120156	Top Down Scan 1	211	264	11PM	220328	2	1	1
Standard	120156	Top Down Scan 2	209	262	11PM	220328	2	1	1
Standard	120156	Top Down Scan 3	212	261	11PM	220328	2	1	1
Standard	120156	Top Down Scan 4	209	259	11PM	220328	2	1	1
Standard	120156	Top Down Scan 5	211	259	11PM	220328	2	1	1
Standard	120162	Top Down Scan 1	168	310	3PM	220328	4	1	1
Standard	120162	Top Down Scan 2	167	307	3PM	220328	4	1	1
Standard	120162	Top Down Scan 3	169	309	3PM	220328	4	1	1
Standard	120162	Top Down Scan 4	166	310	3PM	220328	4	1	1
Standard	120162	Top Down Scan 5	169	307	3PM	220328	4	1	1
Standard	120162	Top Down Scan 1	398	51	11PM	220328	4	1	1
Standard	120162	Top Down Scan 2	401	52	11PM	220328	4	1	1
Standard	120162	Top Down Scan 3	399	52	11PM	220328	4	1	1
Standard	120162	Top Down Scan 4	400	52	11PM	220328	4	1	1
Standard	120162	Top Down Scan 5	402	54	11PM	220328	4	1	1
Standard	120168	Top Down Scan 1	329	299	3PM	220328	3	1	1
Standard	120168	Top Down Scan 2	330	299	3PM	220328	3	1	1
Standard	120168	Top Down Scan 3	333	299	3PM	220328	3	1	1
Standard	120168	Top Down Scan 4	332	297	3PM	220328	3	1	1
Standard	120168	Top Down Scan 5	331	300	3PM	220328	3	1	1
Standard	120168	Top Down Scan 1	392	109	11PM	220328	3	1	1
Standard	120168	Top Down Scan 2	394	108	11PM	220328	3	1	1
Standard	120168	Top Down Scan 3	393	109	11PM	220328	3	1	1
Standard	120168	Top Down Scan 4	393	107	11PM	220328	3	1	1
Standard	120168	Top Down Scan 5	394	108	11PM	220328	3	1	1
Standard	120165	Top Down Scan 1	189	48	12AM	220406	1	2	1
Standard	120165	Top Down Scan 2	192	49	12AM	220406	1	2	1
Standard	120165	Top Down Scan 3	150	255	12AM	220406	1	2	1
Standard	120165	Top Down Scan 4	157	302	12AM	220406	1	2	1
Standard	120165	Top Down Scan 5	254	303	12AM	220406	1	2	1
Standard	120165	Top Down Scan 1	205	291	6AM	220406	1	2	1
Standard	120165	Top Down Scan 2	207	292	6AM	220406	1	2	1
Standard	120165	Top Down Scan 3	205	290	6AM	220406	1	2	1
Standard	120165	Top Down Scan 4	206	288	6AM	220406	1	2	1
Standard	120165	Top Down Scan 5	207	292	6AM	220406	1	2	1
Standard	120161	Top Down Scan 1	192	294	12AM	220406	2	2	1
Standard	120161	Top Down Scan 2	193	293	12AM	220406	2	2	1
Standard	120161	Top Down Scan 3	192	292	12AM	220406	2	2	1
Standard	120161	Top Down Scan 4	191	292	12AM	220406	2	2	1
Standard	120161	Top Down Scan 5	193	291	12AM	220406	2	2	1
Standard	120161	Top Down Scan 1	194	297	6AM	220406	2	2	1
Standard	120161	Top Down Scan 2	198	297	6AM	220406	2	2	1
Standard	120161	Top Down Scan 3	199	298	6AM	220406	2	2	1
Standard	120161	Top Down Scan 4	197	297	6AM	220406	2	2	1
Standard	120161	Top Down Scan 5	194	298	6AM	220406	2	2	1
Standard	120158	Top Down Scan 1	275	207	12AM	220406	3	2	1
Standard	120158	Top Down Scan 2	277	208	12AM	220406	3	2	1
Standard	120158	Top Down Scan 3	277	210	12AM	220406	3	2	1
Standard	120158	Top Down Scan 4	276	209	12AM	220406	3	2	1
Standard	120158	Top Down Scan 5	276	209	12AM	220406	3	2	1
Standard	120158	Top Down Scan 1	162	32	6AM	220406	3	2	1
Standard	120158	Top Down Scan 2	453	259	6AM	220406	3	2	1
Standard	120158	Top Down Scan 3	173	313	6AM	220406	3	2	1
Standard	120158	Top Down Scan 4	152	288	6AM	220406	3	2	1
Standard	120158	Top Down Scan 5	150	166	6AM	220406	3	2	1
Standard	120163	Top Down Scan 1	216	255	12AM	220406	4	2	1
Standard	120163	Top Down Scan 2	215	257	12AM	220406	4	2	1
Standard	120163	Top Down Scan 3	215	254	12AM	220406	4	2	1
Standard	120163	Top Down Scan 4	213	257	12AM	220406	4	2	1
Standard	120163	Top Down Scan 5	214	254	12AM	220406	4	2	1
Standard	120163	Top Down Scan 1	198	269	6AM	220406	4	2	1
Standard	120163	Top Down Scan 2	199	270	6AM	220406	4	2	1
Standard	120163	Top Down Scan 3	197	270	6AM	220406	4	2	1
Standard	120163	Top Down Scan 4	197	269	6AM	220406	4	2	1
Standard	120163	Top Down Scan 5	196	270	6AM	220406	4	2	1
Standard	120165	Top Down Scan 1	204	284	1AM	220407	1	2	1
Standard	120165	Top Down Scan 2	203	284	1AM	220407	1	2	1
Standard	120165	Top Down Scan 3	206	285	1AM	220407	1	2	1
Standard	120165	Top Down Scan 4	204	283	1AM	220407	1	2	1
Standard	120165	Top Down Scan 5	202	283	1AM	220407	1	2	1
Standard	120165	Top Down Scan 1	197	272	9AM	220407	1	2	1
Standard	120165	Top Down Scan 2	195	271	9AM	220407	1	2	1
Standard	120165	Top Down Scan 3	195	273	9AM	220407	1	2	1
Standard	120165	Top Down Scan 4	197	272	9AM	220407	1	2	1
Standard	120165	Top Down Scan 5	194	272	9AM	220407	1	2	1
Standard	120161	Top Down Scan 1	197	262	1AM	220407	2	2	1
Standard	120161	Top Down Scan 2	197	265	1AM	220407	2	2	1
Standard	120161	Top Down Scan 3	196	261	1AM	220407	2	2	1
Standard	120161	Top Down Scan 4	196	264	1AM	220407	2	2	1
Standard	120161	Top Down Scan 5	194	262	1AM	220407	2	2	1
Standard	120161	Top Down Scan 1	195	288	9AM	220407	2	2	1
Standard	120161	Top Down Scan 2	193	286	9AM	220407	2	2	1
Standard	120161	Top Down Scan 3	194	289	9AM	220407	2	2	1
Standard	120161	Top Down Scan 4	192	285	9AM	220407	2	2	1
Standard	120161	Top Down Scan 5	194	287	9AM	220407	2	2	1
Standard	120158	Top Down Scan 1	169	27	1AM	220407	3	2	1
Standard	120158	Top Down Scan 2	191	110	1AM	220407	3	2	1
Standard	120158	Top Down Scan 3	184	182	1AM	220407	3	2	1
Standard	120158	Top Down Scan 4	293	204	1AM	220407	3	2	1
Standard	120158	Top Down Scan 5	346	316	1AM	220407	3	2	1
Standard	120158	Top Down Scan 1	294	229	9AM	220407	3	2	1
Standard	120158	Top Down Scan 2	295	228	9AM	220407	3	2	1
Standard	120158	Top Down Scan 3	294	227	9AM	220407	3	2	1
Standard	120158	Top Down Scan 4	296	229	9AM	220407	3	2	1
Standard	120158	Top Down Scan 5	295	231	9AM	220407	3	2	1
Standard	120163	Top Down Scan 1	208	247	1AM	220407	4	2	1
Standard	120163	Top Down Scan 2	207	247	1AM	220407	4	2	1
Standard	120163	Top Down Scan 3	209	249	1AM	220407	4	2	1
Standard	120163	Top Down Scan 4	208	247	1AM	220407	4	2	1
Standard	120163	Top Down Scan 5	210	248	1AM	220407	4	2	1
Standard	120163	Top Down Scan 1	211	312	9AM	220407	4	2	1
Standard	120163	Top Down Scan 2	209	310	9AM	220407	4	2	1
Standard	120163	Top Down Scan 3	209	309	9AM	220407	4	2	1
Standard	120163	Top Down Scan 4	210	312	9AM	220407	4	2	1
Standard	120163	Top Down Scan 5	211	310	9AM	220407	4	2	1
Standard	120165	Top Down Scan 1	209	150	2AM	220408	1	2	1
Standard	120165	Top Down Scan 2	207	149	2AM	220408	1	2	1
Standard	120165	Top Down Scan 3	207	151	2AM	220408	1	2	1
Standard	120165	Top Down Scan 4	206	150	2AM	220408	1	2	1
Standard	120165	Top Down Scan 5	208	151	2AM	220408	1	2	1
Standard	120165	Top Down Scan 1	194	283	12PM	220408	1	2	1
Standard	120165	Top Down Scan 2	195	282	12PM	220408	1	2	1
Standard	120165	Top Down Scan 3	198	281	12PM	220408	1	2	1
Standard	120165	Top Down Scan 4	197	280	12PM	220408	1	2	1
Standard	120165	Top Down Scan 5	197	280	12PM	220408	1	2	1
Standard	120161	Top Down Scan 1	217	303	2AM	220408	2	2	1
Standard	120161	Top Down Scan 2	220	302	2AM	220408	2	2	1
Standard	120161	Top Down Scan 3	218	302	2AM	220408	2	2	1
Standard	120161	Top Down Scan 4	221	302	2AM	220408	2	2	1
Standard	120161	Top Down Scan 5	218	304	2AM	220408	2	2	1
Standard	120161	Top Down Scan 1	176	294	12PM	220408	2	2	1
Standard	120161	Top Down Scan 2	180	293	12PM	220408	2	2	1
Standard	120161	Top Down Scan 3	180	293	12PM	220408	2	2	1
Standard	120161	Top Down Scan 4	180	293	12PM	220408	2	2	1
Standard	120161	Top Down Scan 5	176	292	12PM	220408	2	2	1
Standard	120158	Top Down Scan 1	359	224	2AM	220408	3	2	1
Standard	120158	Top Down Scan 2	358	225	2AM	220408	3	2	1
Standard	120158	Top Down Scan 3	359	224	2AM	220408	3	2	1
Standard	120158	Top Down Scan 4	359	226	2AM	220408	3	2	1
Standard	120158	Top Down Scan 5	357	223	2AM	220408	3	2	1
Standard	120158	Top Down Scan 1	203	119	12PM	220408	3	2	1
Standard	120158	Top Down Scan 2	203	120	12PM	220408	3	2	1
Standard	120158	Top Down Scan 3	201	118	12PM	220408	3	2	1
Standard	120158	Top Down Scan 4	203	119	12PM	220408	3	2	1
Standard	120158	Top Down Scan 5	201	121	12PM	220408	3	2	1
Standard	120163	Top Down Scan 1	228	251	2AM	220408	4	2	1
Standard	120163	Top Down Scan 2	226	249	2AM	220408	4	2	1
Standard	120163	Top Down Scan 3	226	248	2AM	220408	4	2	1
Standard	120163	Top Down Scan 4	229	249	2AM	220408	4	2	1
Standard	120163	Top Down Scan 5	228	251	2AM	220408	4	2	1
Standard	120163	Top Down Scan 1	250	275	12PM	220408	4	2	1
Standard	120163	Top Down Scan 2	250	276	12PM	220408	4	2	1
Standard	120163	Top Down Scan 3	252	274	12PM	220408	4	2	1
Standard	120163	Top Down Scan 4	247	274	12PM	220408	4	2	1
Standard	120163	Top Down Scan 5	251	275	12PM	220408	4	2	1
Standard	120165	Top Down Scan 1	191	257	3AM	220409	1	2	1
Standard	120165	Top Down Scan 2	190	257	3AM	220409	1	2	1
Standard	120165	Top Down Scan 3	187	258	3AM	220409	1	2	1
Standard	120165	Top Down Scan 4	190	257	3AM	220409	1	2	1
Standard	120165	Top Down Scan 5	191	258	3AM	220409	1	2	1
Standard	120165	Top Down Scan 1	190	198	7AM	220409	1	2	1
Standard	120165	Top Down Scan 2	192	199	7AM	220409	1	2	1
Standard	120165	Top Down Scan 3	193	201	7AM	220409	1	2	1
Standard	120165	Top Down Scan 4	192	200	7AM	220409	1	2	1
Standard	120165	Top Down Scan 5	190	198	7AM	220409	1	2	1
Standard	120161	Top Down Scan 1	190	285	3AM	220409	2	2	1
Standard	120161	Top Down Scan 2	191	283	3AM	220409	2	2	1
Standard	120161	Top Down Scan 3	189	287	3AM	220409	2	2	1
Standard	120161	Top Down Scan 4	191	284	3AM	220409	2	2	1
Standard	120161	Top Down Scan 5	188	283	3AM	220409	2	2	1
Standard	120161	Top Down Scan 1	185	290	7AM	220409	2	2	1
Standard	120161	Top Down Scan 2	184	289	7AM	220409	2	2	1
Standard	120161	Top Down Scan 3	186	288	7AM	220409	2	2	1
Standard	120161	Top Down Scan 4	185	289	7AM	220409	2	2	1
Standard	120161	Top Down Scan 5	183	288	7AM	220409	2	2	1
Standard	120158	Top Down Scan 1	353	200	3AM	220409	3	2	1
Standard	120158	Top Down Scan 2	355	202	3AM	220409	3	2	1
Standard	120158	Top Down Scan 3	353	200	3AM	220409	3	2	1
Standard	120158	Top Down Scan 4	354	200	3AM	220409	3	2	1
Standard	120158	Top Down Scan 5	355	200	3AM	220409	3	2	1
Standard	120158	Top Down Scan 1	351	188	7AM	220409	3	2	1
Standard	120158	Top Down Scan 2	453	258	7AM	220409	3	2	1
Standard	120158	Top Down Scan 3	443	300	7AM	220409	3	2	1
Standard	120158	Top Down Scan 4	444	302	7AM	220409	3	2	1
Standard	120158	Top Down Scan 5	443	299	7AM	220409	3	2	1
Standard	120163	Top Down Scan 1	183	272	3AM	220409	4	2	1
Standard	120163	Top Down Scan 2	184	269	3AM	220409	4	2	1
Standard	120163	Top Down Scan 3	184	270	3AM	220409	4	2	1
Standard	120163	Top Down Scan 4	184	272	3AM	220409	4	2	1
Standard	120163	Top Down Scan 5	182	273	3AM	220409	4	2	1
Standard	120163	Top Down Scan 1	178	271	7AM	220409	4	2	1
Standard	120163	Top Down Scan 2	176	272	7AM	220409	4	2	1
Standard	120163	Top Down Scan 3	178	272	7AM	220409	4	2	1
Standard	120163	Top Down Scan 4	176	272	7AM	220409	4	2	1
Standard	120163	Top Down Scan 5	176	272	7AM	220409	4	2	1
Standard	120165	Top Down Scan 1	186	206	5AM	220411	1	2	1
Standard	120165	Top Down Scan 2	186	208	5AM	220411	1	2	1
Standard	120165	Top Down Scan 3	152	84	5AM	220411	1	2	1
Standard	120165	Top Down Scan 4	188	62	5AM	220411	1	2	1
Standard	120165	Top Down Scan 5	189	124	5AM	220411	1	2	1
Standard	120165	Top Down Scan 1	417	76	11AM	220411	1	2	1
Standard	120165	Top Down Scan 2	415	74	11AM	220411	1	2	1
Standard	120165	Top Down Scan 3	419	76	11AM	220411	1	2	1
Standard	120165	Top Down Scan 4	414	74	11AM	220411	1	2	1
Standard	120165	Top Down Scan 5	416	72	11AM	220411	1	2	1
Standard	120161	Top Down Scan 1	182	257	5AM	220411	2	2	1
Standard	120161	Top Down Scan 2	182	257	5AM	220411	2	2	1
Standard	120161	Top Down Scan 3	181	258	5AM	220411	2	2	1
Standard	120161	Top Down Scan 4	184	259	5AM	220411	2	2	1
Standard	120161	Top Down Scan 5	182	259	5AM	220411	2	2	1
Standard	120161	Top Down Scan 1	201	272	11AM	220411	2	2	1
Standard	120161	Top Down Scan 2	202	273	11AM	220411	2	2	1
Standard	120161	Top Down Scan 3	203	273	11AM	220411	2	2	1
Standard	120161	Top Down Scan 4	205	274	11AM	220411	2	2	1
Standard	120161	Top Down Scan 5	202	274	11AM	220411	2	2	1
Standard	120158	Top Down Scan 1	412	172	5AM	220411	3	2	1
Standard	120158	Top Down Scan 2	412	176	5AM	220411	3	2	1
Standard	120158	Top Down Scan 3	413	174	5AM	220411	3	2	1
Standard	120158	Top Down Scan 4	412	177	5AM	220411	3	2	1
Standard	120158	Top Down Scan 5	412	173	5AM	220411	3	2	1
Standard	120158	Top Down Scan 1	231	287	11AM	220411	3	2	1
Standard	120158	Top Down Scan 2	231	288	11AM	220411	3	2	1
Standard	120158	Top Down Scan 3	232	286	11AM	220411	3	2	1
Standard	120158	Top Down Scan 4	230	287	11AM	220411	3	2	1
Standard	120158	Top Down Scan 5	231	286	11AM	220411	3	2	1
Standard	120163	Top Down Scan 1	356	144	5AM	220411	4	2	1
Standard	120163	Top Down Scan 2	358	145	5AM	220411	4	2	1
Standard	120163	Top Down Scan 3	357	147	5AM	220411	4	2	1
Standard	120163	Top Down Scan 4	358	144	5AM	220411	4	2	1
Standard	120163	Top Down Scan 5	358	145	5AM	220411	4	2	1
Standard	120163	Top Down Scan 1	359	147	11AM	220411	4	2	1
Standard	120163	Top Down Scan 2	360	148	11AM	220411	4	2	1
Standard	120163	Top Down Scan 3	360	149	11AM	220411	4	2	1
Standard	120163	Top Down Scan 4	359	149	11AM	220411	4	2	1
Standard	120163	Top Down Scan 5	361	148	11AM	220411	4	2	1
Standard	120165	Top Down Scan 1	187	281	8AM	220413	1	2	1
Standard	120165	Top Down Scan 2	188	280	8AM	220413	1	2	1
Standard	120165	Top Down Scan 3	188	280	8AM	220413	1	2	1
Standard	120165	Top Down Scan 4	189	281	8AM	220413	1	2	1
Standard	120165	Top Down Scan 5	189	279	8AM	220413	1	2	1
Standard	120165	Top Down Scan 1	170	312	6PM	220413	1	2	1
Standard	120165	Top Down Scan 2	170	310	6PM	220413	1	2	1
Standard	120165	Top Down Scan 3	170	311	6PM	220413	1	2	1
Standard	120165	Top Down Scan 4	171	313	6PM	220413	1	2	1
Standard	120165	Top Down Scan 5	170	311	6PM	220413	1	2	1
Standard	120161	Top Down Scan 1	192	287	8AM	220413	2	2	1
Standard	120161	Top Down Scan 2	193	285	8AM	220413	2	2	1
Standard	120161	Top Down Scan 3	191	288	8AM	220413	2	2	1
Standard	120161	Top Down Scan 4	191	286	8AM	220413	2	2	1
Standard	120161	Top Down Scan 5	193	286	8AM	220413	2	2	1
Standard	120161	Top Down Scan 1	180	265	6PM	220413	2	2	1
Standard	120161	Top Down Scan 2	179	264	6PM	220413	2	2	1
Standard	120161	Top Down Scan 3	181	264	6PM	220413	2	2	1
Standard	120161	Top Down Scan 4	179	265	6PM	220413	2	2	1
Standard	120161	Top Down Scan 5	180	266	6PM	220413	2	2	1
Standard	120158	Top Down Scan 1	437	29	8AM	220413	3	2	1
Standard	120158	Top Down Scan 2	436	30	8AM	220413	3	2	1
Standard	120158	Top Down Scan 3	435	31	8AM	220413	3	2	1
Standard	120158	Top Down Scan 4	437	31	8AM	220413	3	2	1
Standard	120158	Top Down Scan 5	437	31	8AM	220413	3	2	1
Standard	120158	Top Down Scan 1	444	35	6PM	220413	3	2	1
Standard	120158	Top Down Scan 2	392	16	6PM	220413	3	2	1
Standard	120158	Top Down Scan 3	387	32	6PM	220413	3	2	1
Standard	120158	Top Down Scan 4	387	35	6PM	220413	3	2	1
Standard	120158	Top Down Scan 5	388	34	6PM	220413	3	2	1
Standard	120163	Top Down Scan 1	305	107	8AM	220413	4	2	1
Standard	120163	Top Down Scan 2	306	108	8AM	220413	4	2	1
Standard	120163	Top Down Scan 3	304	109	8AM	220413	4	2	1
Standard	120163	Top Down Scan 4	304	106	8AM	220413	4	2	1
Standard	120163	Top Down Scan 5	305	110	8AM	220413	4	2	1
Standard	120163	Top Down Scan 1	355	91	6PM	220413	4	2	1
Standard	120163	Top Down Scan 2	358	91	6PM	220413	4	2	1
Standard	120163	Top Down Scan 3	359	94	6PM	220413	4	2	1
Standard	120163	Top Down Scan 4	357	91	6PM	220413	4	2	1
Standard	120163	Top Down Scan 5	357	94	6PM	220413	4	2	1
Standard	120165	Top Down Scan 1	195	278	10AM	220410	1	2	1
Standard	120165	Top Down Scan 2	197	277	10AM	220410	1	2	1
Standard	120165	Top Down Scan 3	196	279	10AM	220410	1	2	1
Standard	120165	Top Down Scan 4	198	276	10AM	220410	1	2	1
Standard	120165	Top Down Scan 5	198	275	10AM	220410	1	2	1
Standard	120161	Top Down Scan 1	296	278	10AM	220410	2	2	1
Standard	120161	Top Down Scan 2	299	280	10AM	220410	2	2	1
Standard	120161	Top Down Scan 3	299	277	10AM	220410	2	2	1
Standard	120161	Top Down Scan 4	296	276	10AM	220410	2	2	1
Standard	120161	Top Down Scan 5	299	277	10AM	220410	2	2	1
Standard	120158	Top Down Scan 1	162	308	10AM	220410	3	2	1
Standard	120158	Top Down Scan 2	164	307	10AM	220410	3	2	1
Standard	120158	Top Down Scan 3	175	314	10AM	220410	3	2	1
Standard	120158	Top Down Scan 4	151	290	10AM	220410	3	2	1
Standard	120158	Top Down Scan 5	221	17	10AM	220410	3	2	1
Standard	120163	Top Down Scan 1	270	169	10AM	220410	4	2	1
Standard	120163	Top Down Scan 2	267	169	10AM	220410	4	2	1
Standard	120163	Top Down Scan 3	269	169	10AM	220410	4	2	1
Standard	120163	Top Down Scan 4	269	166	10AM	220410	4	2	1
Standard	120163	Top Down Scan 5	268	168	10AM	220410	4	2	1
Standard	120165	Top Down Scan 1	163	304	1PM	220414	1	2	1
Standard	120165	Top Down Scan 2	162	304	1PM	220414	1	2	1
Standard	120165	Top Down Scan 3	165	304	1PM	220414	1	2	1
Standard	120165	Top Down Scan 4	161	304	1PM	220414	1	2	1
Standard	120165	Top Down Scan 5	164	303	1PM	220414	1	2	1
Standard	120165	Top Down Scan 1	256	221	7PM	220414	1	2	1
Standard	120165	Top Down Scan 2	258	224	7PM	220414	1	2	1
Standard	120165	Top Down Scan 3	256	220	7PM	220414	1	2	1
Standard	120165	Top Down Scan 4	259	225	7PM	220414	1	2	1
Standard	120165	Top Down Scan 5	257	223	7PM	220414	1	2	1
Standard	120161	Top Down Scan 1	440	306	1PM	220414	2	2	1
Standard	120161	Top Down Scan 2	439	308	1PM	220414	2	2	1
Standard	120161	Top Down Scan 3	442	307	1PM	220414	2	2	1
Standard	120161	Top Down Scan 4	448	299	1PM	220414	2	2	1
Standard	120161	Top Down Scan 5	453	225	1PM	220414	2	2	1
Standard	120161	Top Down Scan 1	195	279	7PM	220414	2	2	1
Standard	120161	Top Down Scan 2	196	280	7PM	220414	2	2	1
Standard	120161	Top Down Scan 3	197	280	7PM	220414	2	2	1
Standard	120161	Top Down Scan 4	197	282	7PM	220414	2	2	1
Standard	120161	Top Down Scan 5	196	280	7PM	220414	2	2	1
Standard	120158	Top Down Scan 1	310	174	1PM	220414	3	2	1
Standard	120158	Top Down Scan 2	309	177	1PM	220414	3	2	1
Standard	120158	Top Down Scan 3	312	177	1PM	220414	3	2	1
Standard	120158	Top Down Scan 4	310	174	1PM	220414	3	2	1
Standard	120158	Top Down Scan 5	310	176	1PM	220414	3	2	1
Standard	120158	Top Down Scan 1	318	181	7PM	220414	3	2	1
Standard	120158	Top Down Scan 2	320	181	7PM	220414	3	2	1
Standard	120158	Top Down Scan 3	320	179	7PM	220414	3	2	1
Standard	120158	Top Down Scan 4	318	181	7PM	220414	3	2	1
Standard	120158	Top Down Scan 5	322	180	7PM	220414	3	2	1
Standard	120163	Top Down Scan 1	343	72	1PM	220414	4	2	1
Standard	120163	Top Down Scan 2	346	73	1PM	220414	4	2	1
Standard	120163	Top Down Scan 3	343	70	1PM	220414	4	2	1
Standard	120163	Top Down Scan 4	343	72	1PM	220414	4	2	1
Standard	120163	Top Down Scan 5	346	70	1PM	220414	4	2	1
Standard	120163	Top Down Scan 1	315	75	7PM	220414	4	2	1
Standard	120163	Top Down Scan 2	313	75	7PM	220414	4	2	1
Standard	120163	Top Down Scan 3	318	76	7PM	220414	4	2	1
Standard	120163	Top Down Scan 4	318	72	7PM	220414	4	2	1
Standard	120163	Top Down Scan 5	315	75	7PM	220414	4	2	1
Standard	120165	Top Down Scan 1	165	305	2PM	220415	1	2	1
Standard	120165	Top Down Scan 2	165	306	2PM	220415	1	2	1
Standard	120165	Top Down Scan 3	164	305	2PM	220415	1	2	1
Standard	120165	Top Down Scan 4	164	305	2PM	220415	1	2	1
Standard	120165	Top Down Scan 5	166	306	2PM	220415	1	2	1
Standard	120165	Top Down Scan 1	273	71	8PM	220415	1	2	1
Standard	120165	Top Down Scan 2	270	71	8PM	220415	1	2	1
Standard	120165	Top Down Scan 3	270	69	8PM	220415	1	2	1
Standard	120165	Top Down Scan 4	273	68	8PM	220415	1	2	1
Standard	120165	Top Down Scan 5	270	71	8PM	220415	1	2	1
Standard	120161	Top Down Scan 1	187	289	2PM	220415	2	2	1
Standard	120161	Top Down Scan 2	189	289	2PM	220415	2	2	1
Standard	120161	Top Down Scan 3	190	287	2PM	220415	2	2	1
Standard	120161	Top Down Scan 4	185	289	2PM	220415	2	2	1
Standard	120161	Top Down Scan 5	188	288	2PM	220415	2	2	1
Standard	120161	Top Down Scan 1	197	298	8PM	220415	2	2	1
Standard	120161	Top Down Scan 2	197	299	8PM	220415	2	2	1
Standard	120161	Top Down Scan 3	196	298	8PM	220415	2	2	1
Standard	120161	Top Down Scan 4	196	296	8PM	220415	2	2	1
Standard	120161	Top Down Scan 5	199	297	8PM	220415	2	2	1
Standard	120158	Top Down Scan 1	416	163	2PM	220415	3	2	1
Standard	120158	Top Down Scan 2	417	163	2PM	220415	3	2	1
Standard	120158	Top Down Scan 3	415	161	2PM	220415	3	2	1
Standard	120158	Top Down Scan 4	415	163	2PM	220415	3	2	1
Standard	120158	Top Down Scan 5	416	160	2PM	220415	3	2	1
Standard	120158	Top Down Scan 1	399	104	8PM	220415	3	2	1
Standard	120158	Top Down Scan 2	398	105	8PM	220415	3	2	1
Standard	120158	Top Down Scan 3	400	104	8PM	220415	3	2	1
Standard	120158	Top Down Scan 4	400	103	8PM	220415	3	2	1
Standard	120158	Top Down Scan 5	398	104	8PM	220415	3	2	1
Standard	120163	Top Down Scan 1	231	310	2PM	220415	4	2	1
Standard	120163	Top Down Scan 2	230	310	2PM	220415	4	2	1
Standard	120163	Top Down Scan 3	230	309	2PM	220415	4	2	1
Standard	120163	Top Down Scan 4	229	311	2PM	220415	4	2	1
Standard	120163	Top Down Scan 5	227	309	2PM	220415	4	2	1
Standard	120163	Top Down Scan 1	211	305	8PM	220415	4	2	1
Standard	120163	Top Down Scan 2	213	304	8PM	220415	4	2	1
Standard	120163	Top Down Scan 3	212	305	8PM	220415	4	2	1
Standard	120163	Top Down Scan 4	213	304	8PM	220415	4	2	1
Standard	120163	Top Down Scan 5	213	304	8PM	220415	4	2	1
Standard	120165	Top Down Scan 1	176	129	5PM	220416	1	2	1
Standard	120165	Top Down Scan 2	177	130	5PM	220416	1	2	1
Standard	120165	Top Down Scan 3	176	131	5PM	220416	1	2	1
Standard	120165	Top Down Scan 4	178	131	5PM	220416	1	2	1
Standard	120165	Top Down Scan 5	175	127	5PM	220416	1	2	1
Standard	120165	Top Down Scan 1	163	306	9PM	220416	1	2	1
Standard	120165	Top Down Scan 2	164	306	9PM	220416	1	2	1
Standard	120165	Top Down Scan 3	164	305	9PM	220416	1	2	1
Standard	120165	Top Down Scan 4	164	305	9PM	220416	1	2	1
Standard	120165	Top Down Scan 5	164	307	9PM	220416	1	2	1
Standard	120161	Top Down Scan 1	205	199	5PM	220416	2	2	1
Standard	120161	Top Down Scan 2	207	196	5PM	220416	2	2	1
Standard	120161	Top Down Scan 3	208	197	5PM	220416	2	2	1
Standard	120161	Top Down Scan 4	210	196	5PM	220416	2	2	1
Standard	120161	Top Down Scan 5	206	200	5PM	220416	2	2	1
Standard	120161	Top Down Scan 1	204	216	9PM	220416	2	2	1
Standard	120161	Top Down Scan 2	204	213	9PM	220416	2	2	1
Standard	120161	Top Down Scan 3	204	216	9PM	220416	2	2	1
Standard	120161	Top Down Scan 4	201	214	9PM	220416	2	2	1
Standard	120161	Top Down Scan 5	205	215	9PM	220416	2	2	1
Standard	120158	Top Down Scan 1	434	98	5PM	220416	3	2	1
Standard	120158	Top Down Scan 2	433	98	5PM	220416	3	2	1
Standard	120158	Top Down Scan 3	432	101	5PM	220416	3	2	1
Standard	120158	Top Down Scan 4	434	100	5PM	220416	3	2	1
Standard	120158	Top Down Scan 5	431	100	5PM	220416	3	2	1
Standard	120158	Top Down Scan 1	407	58	9PM	220416	3	2	1
Standard	120158	Top Down Scan 2	405	60	9PM	220416	3	2	1
Standard	120158	Top Down Scan 3	408	61	9PM	220416	3	2	1
Standard	120158	Top Down Scan 4	405	60	9PM	220416	3	2	1
Standard	120158	Top Down Scan 5	405	62	9PM	220416	3	2	1
Standard	120163	Top Down Scan 1	310	187	5PM	220416	4	2	1
Standard	120163	Top Down Scan 2	309	187	5PM	220416	4	2	1
Standard	120163	Top Down Scan 3	310	186	5PM	220416	4	2	1
Standard	120163	Top Down Scan 4	309	186	5PM	220416	4	2	1
Standard	120163	Top Down Scan 5	307	187	5PM	220416	4	2	1
Standard	120163	Top Down Scan 1	294	198	9PM	220416	4	2	1
Standard	120163	Top Down Scan 2	297	198	9PM	220416	4	2	1
Standard	120163	Top Down Scan 3	297	200	9PM	220416	4	2	1
Standard	120163	Top Down Scan 4	297	198	9PM	220416	4	2	1
Standard	120163	Top Down Scan 5	296	198	9PM	220416	4	2	1
Standard	120165	Top Down Scan 1	210	279	4PM	220417	1	2	1
Standard	120165	Top Down Scan 2	211	280	4PM	220417	1	2	1
Standard	120165	Top Down Scan 3	211	277	4PM	220417	1	2	1
Standard	120165	Top Down Scan 4	212	280	4PM	220417	1	2	1
Standard	120165	Top Down Scan 5	214	279	4PM	220417	1	2	1
Standard	120165	Top Down Scan 1	186	320	10PM	220417	1	2	1
Standard	120165	Top Down Scan 2	188	320	10PM	220417	1	2	1
Standard	120165	Top Down Scan 3	189	320	10PM	220417	1	2	1
Standard	120165	Top Down Scan 4	188	319	10PM	220417	1	2	1
Standard	120165	Top Down Scan 5	186	320	10PM	220417	1	2	1
Standard	120161	Top Down Scan 1	231	240	4PM	220417	2	2	1
Standard	120161	Top Down Scan 2	232	240	4PM	220417	2	2	1
Standard	120161	Top Down Scan 3	234	240	4PM	220417	2	2	1
Standard	120161	Top Down Scan 4	233	240	4PM	220417	2	2	1
Standard	120161	Top Down Scan 5	233	240	4PM	220417	2	2	1
Standard	120161	Top Down Scan 1	220	218	10PM	220417	2	2	1
Standard	120161	Top Down Scan 2	221	221	10PM	220417	2	2	1
Standard	120161	Top Down Scan 3	220	218	10PM	220417	2	2	1
Standard	120161	Top Down Scan 4	219	221	10PM	220417	2	2	1
Standard	120161	Top Down Scan 5	223	219	10PM	220417	2	2	1
Standard	120158	Top Down Scan 1	165	310	4PM	220417	3	2	1
Standard	120158	Top Down Scan 2	167	308	4PM	220417	3	2	1
Standard	120158	Top Down Scan 3	164	308	4PM	220417	3	2	1
Standard	120158	Top Down Scan 4	163	307	4PM	220417	3	2	1
Standard	120158	Top Down Scan 5	165	308	4PM	220417	3	2	1
Standard	120158	Top Down Scan 1	312	187	10PM	220417	3	2	1
Standard	120158	Top Down Scan 2	316	189	10PM	220417	3	2	1
Standard	120158	Top Down Scan 3	314	189	10PM	220417	3	2	1
Standard	120158	Top Down Scan 4	312	188	10PM	220417	3	2	1
Standard	120158	Top Down Scan 5	313	187	10PM	220417	3	2	1
Standard	120163	Top Down Scan 1	373	202	4PM	220417	4	2	1
Standard	120163	Top Down Scan 2	375	205	4PM	220417	4	2	1
Standard	120163	Top Down Scan 3	372	202	4PM	220417	4	2	1
Standard	120163	Top Down Scan 4	371	204	4PM	220417	4	2	1
Standard	120163	Top Down Scan 5	373	203	4PM	220417	4	2	1
Standard	120163	Top Down Scan 1	389	202	10PM	220417	4	2	1
Standard	120163	Top Down Scan 2	386	202	10PM	220417	4	2	1
Standard	120163	Top Down Scan 3	386	204	10PM	220417	4	2	1
Standard	120163	Top Down Scan 4	388	200	10PM	220417	4	2	1
Standard	120163	Top Down Scan 5	386	199	10PM	220417	4	2	1
Standard	120165	Top Down Scan 1	210	293	3PM	220418	1	2	1
Standard	120165	Top Down Scan 2	210	291	3PM	220418	1	2	1
Standard	120165	Top Down Scan 3	212	292	3PM	220418	1	2	1
Standard	120165	Top Down Scan 4	213	292	3PM	220418	1	2	1
Standard	120165	Top Down Scan 5	213	291	3PM	220418	1	2	1
Standard	120165	Top Down Scan 1	162	306	11PM	220418	1	2	1
Standard	120165	Top Down Scan 2	163	304	11PM	220418	1	2	1
Standard	120165	Top Down Scan 3	161	303	11PM	220418	1	2	1
Standard	120165	Top Down Scan 4	162	303	11PM	220418	1	2	1
Standard	120165	Top Down Scan 5	161	305	11PM	220418	1	2	1
Standard	120161	Top Down Scan 1	336	299	3PM	220418	2	2	1
Standard	120161	Top Down Scan 2	335	298	3PM	220418	2	2	1
Standard	120161	Top Down Scan 3	334	296	3PM	220418	2	2	1
Standard	120161	Top Down Scan 4	335	297	3PM	220418	2	2	1
Standard	120161	Top Down Scan 5	337	298	3PM	220418	2	2	1
Standard	120161	Top Down Scan 1	258	274	11PM	220418	2	2	1
Standard	120161	Top Down Scan 2	259	274	11PM	220418	2	2	1
Standard	120161	Top Down Scan 3	259	272	11PM	220418	2	2	1
Standard	120161	Top Down Scan 4	259	274	11PM	220418	2	2	1
Standard	120161	Top Down Scan 5	261	274	11PM	220418	2	2	1
Standard	120158	Top Down Scan 1	161	305	3PM	220418	3	2	1
Standard	120158	Top Down Scan 2	161	304	3PM	220418	3	2	1
Standard	120158	Top Down Scan 3	161	303	3PM	220418	3	2	1
Standard	120158	Top Down Scan 4	160	305	3PM	220418	3	2	1
Standard	120158	Top Down Scan 5	161	305	3PM	220418	3	2	1
Standard	120158	Top Down Scan 1	294	323	11PM	220418	3	2	1
Standard	120158	Top Down Scan 2	168	310	11PM	220418	3	2	1
Standard	120158	Top Down Scan 3	169	310	11PM	220418	3	2	1
Standard	120158	Top Down Scan 4	148	288	11PM	220418	3	2	1
Standard	120158	Top Down Scan 5	149	286	11PM	220418	3	2	1
Standard	120163	Top Down Scan 1	342	224	3PM	220418	4	2	1
Standard	120163	Top Down Scan 2	343	227	3PM	220418	4	2	1
Standard	120163	Top Down Scan 3	341	226	3PM	220418	4	2	1
Standard	120163	Top Down Scan 4	343	223	3PM	220418	4	2	1
Standard	120163	Top Down Scan 5	344	227	3PM	220418	4	2	1
Standard	120163	Top Down Scan 1	339	235	11PM	220418	4	2	1
Standard	120163	Top Down Scan 2	342	235	11PM	220418	4	2	1
Standard	120163	Top Down Scan 3	344	235	11PM	220418	4	2	1
Standard	120163	Top Down Scan 4	342	235	11PM	220418	4	2	1
Standard	120163	Top Down Scan 5	343	234	11PM	220418	4	2	1
Standard	120165	Top Down Scan 1	191	273	12AM	220420	1	2	1
Standard	120165	Top Down Scan 2	149	222	12AM	220420	1	2	1
Standard	120165	Top Down Scan 3	180	269	12AM	220420	1	2	1
Standard	120165	Top Down Scan 4	178	271	12AM	220420	1	2	1
Standard	120165	Top Down Scan 5	177	272	12AM	220420	1	2	1
Standard	120165	Top Down Scan 1	213	289	6AM	220420	1	2	1
Standard	120165	Top Down Scan 2	211	288	6AM	220420	1	2	1
Standard	120165	Top Down Scan 3	213	287	6AM	220420	1	2	1
Standard	120165	Top Down Scan 4	211	289	6AM	220420	1	2	1
Standard	120165	Top Down Scan 5	213	287	6AM	220420	1	2	1
Standard	120161	Top Down Scan 1	407	68	12AM	220420	2	2	1
Standard	120161	Top Down Scan 2	406	66	12AM	220420	2	2	1
Standard	120161	Top Down Scan 3	404	66	12AM	220420	2	2	1
Standard	120161	Top Down Scan 4	406	67	12AM	220420	2	2	1
Standard	120161	Top Down Scan 5	404	69	12AM	220420	2	2	1
Standard	120161	Top Down Scan 1	199	230	6AM	220420	2	2	1
Standard	120161	Top Down Scan 2	199	230	6AM	220420	2	2	1
Standard	120161	Top Down Scan 3	202	231	6AM	220420	2	2	1
Standard	120161	Top Down Scan 4	198	232	6AM	220420	2	2	1
Standard	120161	Top Down Scan 5	201	229	6AM	220420	2	2	1
Standard	120158	Top Down Scan 1	265	203	12AM	220420	3	2	1
Standard	120158	Top Down Scan 2	266	202	12AM	220420	3	2	1
Standard	120158	Top Down Scan 3	268	201	12AM	220420	3	2	1
Standard	120158	Top Down Scan 4	266	200	12AM	220420	3	2	1
Standard	120158	Top Down Scan 5	266	202	12AM	220420	3	2	1
Standard	120158	Top Down Scan 1	286	131	6AM	220420	3	2	1
Standard	120158	Top Down Scan 2	288	131	6AM	220420	3	2	1
Standard	120158	Top Down Scan 3	289	130	6AM	220420	3	2	1
Standard	120158	Top Down Scan 4	287	131	6AM	220420	3	2	1
Standard	120158	Top Down Scan 5	290	129	6AM	220420	3	2	1
Standard	120163	Top Down Scan 1	304	224	12AM	220420	4	2	1
Standard	120163	Top Down Scan 2	307	224	12AM	220420	4	2	1
Standard	120163	Top Down Scan 3	308	226	12AM	220420	4	2	1
Standard	120163	Top Down Scan 4	304	226	12AM	220420	4	2	1
Standard	120163	Top Down Scan 5	310	228	12AM	220420	4	2	1
Standard	120163	Top Down Scan 1	332	108	6AM	220420	4	2	1
Standard	120163	Top Down Scan 2	331	110	6AM	220420	4	2	1
Standard	120163	Top Down Scan 3	330	106	6AM	220420	4	2	1
Standard	120163	Top Down Scan 4	330	107	6AM	220420	4	2	1
Standard	120163	Top Down Scan 5	330	108	6AM	220420	4	2	1
Standard	120165	Top Down Scan 1	229	281	1PM	220421	1	2	1
Standard	120165	Top Down Scan 2	230	280	1PM	220421	1	2	1
Standard	120165	Top Down Scan 3	231	278	1PM	220421	1	2	1
Standard	120165	Top Down Scan 4	231	278	1PM	220421	1	2	1
Standard	120165	Top Down Scan 5	230	281	1PM	220421	1	2	1
Standard	120165	Top Down Scan 1	217	268	9AM	220421	1	2	1
Standard	120165	Top Down Scan 2	214	267	9AM	220421	1	2	1
Standard	120165	Top Down Scan 3	217	267	9AM	220421	1	2	1
Standard	120165	Top Down Scan 4	218	268	9AM	220421	1	2	1
Standard	120165	Top Down Scan 5	213	266	9AM	220421	1	2	1
Standard	120161	Top Down Scan 1	278	134	1AM	220421	2	2	1
Standard	120161	Top Down Scan 2	276	137	1AM	220421	2	2	1
Standard	120161	Top Down Scan 3	277	133	1AM	220421	2	2	1
Standard	120161	Top Down Scan 4	279	138	1AM	220421	2	2	1
Standard	120161	Top Down Scan 5	275	135	1AM	220421	2	2	1
Standard	120161	Top Down Scan 1	280	133	9AM	220421	2	2	1
Standard	120161	Top Down Scan 2	285	132	9AM	220421	2	2	1
Standard	120161	Top Down Scan 3	281	135	9AM	220421	2	2	1
Standard	120161	Top Down Scan 4	283	131	9AM	220421	2	2	1
Standard	120161	Top Down Scan 5	284	134	9AM	220421	2	2	1
Standard	120158	Top Down Scan 1	227	251	1AM	220421	3	2	1
Standard	120158	Top Down Scan 2	226	251	1AM	220421	3	2	1
Standard	120158	Top Down Scan 3	226	248	1AM	220421	3	2	1
Standard	120158	Top Down Scan 4	227	249	1AM	220421	3	2	1
Standard	120158	Top Down Scan 5	230	251	1AM	220421	3	2	1
Standard	120158	Top Down Scan 1	167	308	9AM	220421	3	2	1
Standard	120158	Top Down Scan 2	168	307	9AM	220421	3	2	1
Standard	120158	Top Down Scan 3	168	306	9AM	220421	3	2	1
Standard	120158	Top Down Scan 4	169	308	9AM	220421	3	2	1
Standard	120158	Top Down Scan 5	167	306	9AM	220421	3	2	1
Standard	120163	Top Down Scan 1	320	197	1AM	220421	4	2	1
Standard	120163	Top Down Scan 2	320	200	1AM	220421	4	2	1
Standard	120163	Top Down Scan 3	318	196	1AM	220421	4	2	1
Standard	120163	Top Down Scan 4	317	199	1AM	220421	4	2	1
Standard	120163	Top Down Scan 5	319	195	1AM	220421	4	2	1
Standard	120163	Top Down Scan 1	315	197	9AM	220421	4	2	1
Standard	120163	Top Down Scan 2	316	198	9AM	220421	4	2	1
Standard	120163	Top Down Scan 3	314	197	9AM	220421	4	2	1
Standard	120163	Top Down Scan 4	318	197	9AM	220421	4	2	1
Standard	120163	Top Down Scan 5	240	322	9AM	220421	4	2	1
Standard	120165	Top Down Scan 1	313	314	2AM	220422	1	2	1
Standard	120165	Top Down Scan 2	271	322	2AM	220422	1	2	1
Standard	120165	Top Down Scan 3	404	105	2AM	220422	1	2	1
Standard	120165	Top Down Scan 4	402	107	2AM	220422	1	2	1
Standard	120165	Top Down Scan 5	403	104	2AM	220422	1	2	1
Standard	120165	Top Down Scan 1	205	272	12PM	220422	1	2	1
Standard	120165	Top Down Scan 2	203	271	12PM	220422	1	2	1
Standard	120165	Top Down Scan 3	203	272	12PM	220422	1	2	1
Standard	120165	Top Down Scan 4	204	269	12PM	220422	1	2	1
Standard	120165	Top Down Scan 5	204	268	12PM	220422	1	2	1
Standard	120161	Top Down Scan 1	193	263	2AM	220422	2	2	1
Standard	120161	Top Down Scan 2	193	261	2AM	220422	2	2	1
Standard	120161	Top Down Scan 3	192	265	2AM	220422	2	2	1
Standard	120161	Top Down Scan 4	193	262	2AM	220422	2	2	1
Standard	120161	Top Down Scan 5	193	265	2AM	220422	2	2	1
Standard	120161	Top Down Scan 1	213	270	12PM	220422	2	2	1
Standard	120161	Top Down Scan 2	212	267	12PM	220422	2	2	1
Standard	120161	Top Down Scan 3	212	269	12PM	220422	2	2	1
Standard	120161	Top Down Scan 4	213	266	12PM	220422	2	2	1
Standard	120161	Top Down Scan 5	213	268	12PM	220422	2	2	1
Standard	120158	Top Down Scan 1	408	122	2AM	220422	3	2	1
Standard	120158	Top Down Scan 2	410	119	2AM	220422	3	2	1
Standard	120158	Top Down Scan 3	408	123	2AM	220422	3	2	1
Standard	120158	Top Down Scan 4	408	123	2AM	220422	3	2	1
Standard	120158	Top Down Scan 5	406	122	2AM	220422	3	2	1
Standard	120158	Top Down Scan 1	307	228	12PM	220422	3	2	1
Standard	120158	Top Down Scan 2	309	226	12PM	220422	3	2	1
Standard	120158	Top Down Scan 3	307	227	12PM	220422	3	2	1
Standard	120158	Top Down Scan 4	310	225	12PM	220422	3	2	1
Standard	120158	Top Down Scan 5	309	225	12PM	220422	3	2	1
Standard	120163	Top Down Scan 1	339	209	2AM	220422	4	2	1
Standard	120163	Top Down Scan 2	340	209	2AM	220422	4	2	1
Standard	120163	Top Down Scan 3	341	209	2AM	220422	4	2	1
Standard	120163	Top Down Scan 4	338	210	2AM	220422	4	2	1
Standard	120163	Top Down Scan 5	339	208	2AM	220422	4	2	1
Standard	120163	Top Down Scan 1	314	115	12PM	220422	4	2	1
Standard	120163	Top Down Scan 2	313	117	12PM	220422	4	2	1
Standard	120163	Top Down Scan 3	314	114	12PM	220422	4	2	1
Standard	120163	Top Down Scan 4	314	117	12PM	220422	4	2	1
Standard	120163	Top Down Scan 5	314	116	12PM	220422	4	2	1
Standard	120165	Top Down Scan 1	191	277	3AM	220423	1	2	1
Standard	120165	Top Down Scan 2	193	277	3AM	220423	1	2	1
Standard	120165	Top Down Scan 3	190	275	3AM	220423	1	2	1
Standard	120165	Top Down Scan 4	192	277	3AM	220423	1	2	1
Standard	120165	Top Down Scan 5	190	275	3AM	220423	1	2	1
Standard	120165	Top Down Scan 1	159	300	7AM	220423	1	2	1
Standard	120165	Top Down Scan 2	160	299	7AM	220423	1	2	1
Standard	120165	Top Down Scan 3	159	300	7AM	220423	1	2	1
Standard	120165	Top Down Scan 4	157	300	7AM	220423	1	2	1
Standard	120165	Top Down Scan 5	158	301	7AM	220423	1	2	1
Standard	120161	Top Down Scan 1	232	274	3AM	220423	2	2	1
Standard	120161	Top Down Scan 2	234	272	3AM	220423	2	2	1
Standard	120161	Top Down Scan 3	235	273	3AM	220423	2	2	1
Standard	120161	Top Down Scan 4	236	274	3AM	220423	2	2	1
Standard	120161	Top Down Scan 5	234	271	3AM	220423	2	2	1
Standard	120161	Top Down Scan 1	174	216	7AM	220423	2	2	1
Standard	120161	Top Down Scan 2	171	215	7AM	220423	2	2	1
Standard	120161	Top Down Scan 3	175	218	7AM	220423	2	2	1
Standard	120161	Top Down Scan 4	171	216	7AM	220423	2	2	1
Standard	120161	Top Down Scan 5	173	215	7AM	220423	2	2	1
Standard	120158	Top Down Scan 1	162	29	3AM	220423	3	2	1
Standard	120158	Top Down Scan 2	163	29	3AM	220423	3	2	1
Standard	120158	Top Down Scan 3	314	16	3AM	220423	3	2	1
Standard	120158	Top Down Scan 4	440	32	3AM	220423	3	2	1
Standard	120158	Top Down Scan 5	440	33	3AM	220423	3	2	1
Standard	120158	Top Down Scan 1	169	309	7AM	220423	3	2	1
Standard	120158	Top Down Scan 2	170	311	7AM	220423	3	2	1
Standard	120158	Top Down Scan 3	170	311	7AM	220423	3	2	1
Standard	120158	Top Down Scan 4	166	309	7AM	220423	3	2	1
Standard	120158	Top Down Scan 5	169	309	7AM	220423	3	2	1
Standard	120163	Top Down Scan 1	389	161	3AM	220423	4	2	1
Standard	120163	Top Down Scan 2	390	162	3AM	220423	4	2	1
Standard	120163	Top Down Scan 3	389	161	3AM	220423	4	2	1
Standard	120163	Top Down Scan 4	388	162	3AM	220423	4	2	1
Standard	120163	Top Down Scan 5	394	162	3AM	220423	4	2	1
Standard	120163	Top Down Scan 1	388	166	7AM	220423	4	2	1
Standard	120163	Top Down Scan 2	386	168	7AM	220423	4	2	1
Standard	120163	Top Down Scan 3	389	166	7AM	220423	4	2	1
Standard	120163	Top Down Scan 4	385	169	7AM	220423	4	2	1
Standard	120163	Top Down Scan 5	387	168	7AM	220423	4	2	1
Standard	120165	Top Down Scan 1	162	304	4AM	220424	1	2	1
Standard	120165	Top Down Scan 2	163	306	4AM	220424	1	2	1
Standard	120165	Top Down Scan 3	163	305	4AM	220424	1	2	1
Standard	120165	Top Down Scan 4	161	304	4AM	220424	1	2	1
Standard	120165	Top Down Scan 5	160	306	4AM	220424	1	2	1
Standard	120165	Top Down Scan 1	149	269	10AM	220424	1	2	1
Standard	120165	Top Down Scan 2	148	267	10AM	220424	1	2	1
Standard	120165	Top Down Scan 3	149	266	10AM	220424	1	2	1
Standard	120165	Top Down Scan 4	147	267	10AM	220424	1	2	1
Standard	120165	Top Down Scan 5	148	267	10AM	220424	1	2	1
Standard	120161	Top Down Scan 1	302	35	4AM	220424	2	2	1
Standard	120161	Top Down Scan 2	300	34	4AM	220424	2	2	1
Standard	120161	Top Down Scan 3	301	36	4AM	220424	2	2	1
Standard	120161	Top Down Scan 4	303	33	4AM	220424	2	2	1
Standard	120161	Top Down Scan 5	299	33	4AM	220424	2	2	1
Standard	120161	Top Down Scan 1	291	35	10AM	220424	2	2	1
Standard	120161	Top Down Scan 2	287	35	10AM	220424	2	2	1
Standard	120161	Top Down Scan 3	287	36	10AM	220424	2	2	1
Standard	120161	Top Down Scan 4	288	36	10AM	220424	2	2	1
Standard	120161	Top Down Scan 5	290	34	10AM	220424	2	2	1
Standard	120158	Top Down Scan 1	164	29	4AM	220424	3	2	1
Standard	120158	Top Down Scan 2	147	77	4AM	220424	3	2	1
Standard	120158	Top Down Scan 3	165	30	4AM	220424	3	2	1
Standard	120158	Top Down Scan 4	317	15	4AM	220424	3	2	1
Standard	120158	Top Down Scan 5	426	22	4AM	220424	3	2	1
Standard	120163	Top Down Scan 1	439	143	10AM	220424	4	2	1
Standard	120163	Top Down Scan 2	439	32	10AM	220424	4	2	1
Standard	120163	Top Down Scan 3	443	100	10AM	220424	4	2	1
Standard	120163	Top Down Scan 4	448	174	10AM	220424	4	2	1
Standard	120163	Top Down Scan 5	311	182	10AM	220424	4	2	1
Standard	120158	Top Down Scan 1	438	32	10AM	220424	3	2	1
Standard	120158	Top Down Scan 2	443	33	10AM	220424	3	2	1
Standard	120158	Top Down Scan 3	441	32	10AM	220424	3	2	1
Standard	120158	Top Down Scan 4	441	33	10AM	220424	3	2	1
Standard	120158	Top Down Scan 5	444	30	10AM	220424	3	2	1
Standard	120163	Top Down Scan 1	229	198	4AM	220424	4	2	1
Standard	120163	Top Down Scan 2	228	198	4AM	220424	4	2	1
Standard	120163	Top Down Scan 3	226	195	4AM	220424	4	2	1
Standard	120163	Top Down Scan 4	233	197	4AM	220424	4	2	1
Standard	120163	Top Down Scan 5	230	200	4AM	220424	4	2	1
Standard	120165	Top Down Scan 1	422	118	5AM	220425	1	2	1
Standard	120165	Top Down Scan 2	422	120	5AM	220425	1	2	1
Standard	120165	Top Down Scan 3	420	122	5AM	220425	1	2	1
Standard	120165	Top Down Scan 4	422	117	5AM	220425	1	2	1
Standard	120165	Top Down Scan 5	422	121	5AM	220425	1	2	1
Standard	120165	Top Down Scan 1	163	307	11AM	220425	1	2	1
Standard	120165	Top Down Scan 2	165	307	11AM	220425	1	2	1
Standard	120165	Top Down Scan 3	163	310	11AM	220425	1	2	1
Standard	120165	Top Down Scan 4	165	309	11AM	220425	1	2	1
Standard	120165	Top Down Scan 5	164	306	11AM	220425	1	2	1
Standard	120161	Top Down Scan 1	217	16	5AM	220425	2	2	1
Standard	120161	Top Down Scan 2	413	56	5AM	220425	2	2	1
Standard	120161	Top Down Scan 3	400	278	5AM	220425	2	2	1
Standard	120161	Top Down Scan 4	196	280	5AM	220425	2	2	1
Standard	120161	Top Down Scan 5	176	194	5AM	220425	2	2	1
Standard	120161	Top Down Scan 1	280	303	11AM	220425	2	2	1
Standard	120161	Top Down Scan 2	281	303	11AM	220425	2	2	1
Standard	120161	Top Down Scan 3	282	302	11AM	220425	2	2	1
Standard	120161	Top Down Scan 4	280	301	11AM	220425	2	2	1
Standard	120161	Top Down Scan 5	280	301	11AM	220425	2	2	1
Standard	120158	Top Down Scan 1	405	68	5AM	220425	3	2	1
Standard	120158	Top Down Scan 2	407	67	5AM	220425	3	2	1
Standard	120158	Top Down Scan 3	407	66	5AM	220425	3	2	1
Standard	120158	Top Down Scan 4	408	67	5AM	220425	3	2	1
Standard	120158	Top Down Scan 5	409	66	5AM	220425	3	2	1
Standard	120158	Top Down Scan 1	415	57	11AM	220425	3	2	1
Standard	120158	Top Down Scan 2	418	58	11AM	220425	3	2	1
Standard	120158	Top Down Scan 3	414	52	11AM	220425	3	2	1
Standard	120158	Top Down Scan 4	415	57	11AM	220425	3	2	1
Standard	120158	Top Down Scan 5	415	56	11AM	220425	3	2	1
Standard	120163	Top Down Scan 1	236	124	5AM	220425	4	2	1
Standard	120163	Top Down Scan 2	237	126	5AM	220425	4	2	1
Standard	120163	Top Down Scan 3	234	124	5AM	220425	4	2	1
Standard	120163	Top Down Scan 4	235	129	5AM	220425	4	2	1
Standard	120163	Top Down Scan 5	234	125	5AM	220425	4	2	1
Standard	120163	Top Down Scan 1	290	213	11AM	220425	4	2	1
Standard	120163	Top Down Scan 2	292	210	11AM	220425	4	2	1
Standard	120163	Top Down Scan 3	292	211	11AM	220425	4	2	1
Standard	120163	Top Down Scan 4	289	215	11AM	220425	4	2	1
Standard	120163	Top Down Scan 5	292	212	11AM	220425	4	2	1
Standard	120165	Top Down Scan 1	159	304	8AM	220427	1	2	1
Standard	120165	Top Down Scan 2	160	304	8AM	220427	1	2	1
Standard	120165	Top Down Scan 3	183	261	8AM	220427	1	2	1
Standard	120165	Top Down Scan 4	184	262	8AM	220427	1	2	1
Standard	120165	Top Down Scan 5	201	212	8AM	220427	1	2	1
Standard	120165	Top Down Scan 1	314	319	6PM	220427	1	2	1
Standard	120165	Top Down Scan 2	302	320	6PM	220427	1	2	1
Standard	120165	Top Down Scan 3	347	215	6PM	220427	1	2	1
Standard	120165	Top Down Scan 4	347	216	6PM	220427	1	2	1
Standard	120165	Top Down Scan 5	349	215	6PM	220427	1	2	1
Standard	120161	Top Down Scan 1	262	195	8AM	220427	2	2	1
Standard	120161	Top Down Scan 2	263	193	8AM	220427	2	2	1
Standard	120161	Top Down Scan 3	263	193	8AM	220427	2	2	1
Standard	120161	Top Down Scan 4	266	192	8AM	220427	2	2	1
Standard	120161	Top Down Scan 5	265	195	8AM	220427	2	2	1
Standard	120161	Top Down Scan 1	300	195	6PM	220427	2	2	1
Standard	120161	Top Down Scan 2	298	197	6PM	220427	2	2	1
Standard	120161	Top Down Scan 3	299	195	6PM	220427	2	2	1
Standard	120161	Top Down Scan 4	299	196	6PM	220427	2	2	1
Standard	120161	Top Down Scan 5	298	198	6PM	220427	2	2	1
Standard	120158	Top Down Scan 1	165	308	8AM	220427	3	2	1
Standard	120158	Top Down Scan 2	165	306	8AM	220427	3	2	1
Standard	120158	Top Down Scan 3	162	307	8AM	220427	3	2	1
Standard	120158	Top Down Scan 4	167	309	8AM	220427	3	2	1
Standard	120158	Top Down Scan 5	167	306	8AM	220427	3	2	1
Standard	120158	Top Down Scan 1	279	217	6PM	220427	3	2	1
Standard	120158	Top Down Scan 2	280	218	6PM	220427	3	2	1
Standard	120158	Top Down Scan 3	277	219	6PM	220427	3	2	1
Standard	120158	Top Down Scan 4	278	219	6PM	220427	3	2	1
Standard	120158	Top Down Scan 5	280	220	6PM	220427	3	2	1
Standard	120163	Top Down Scan 1	428	68	8AM	220427	4	2	1
Standard	120163	Top Down Scan 2	428	69	8AM	220427	4	2	1
Standard	120163	Top Down Scan 3	431	66	8AM	220427	4	2	1
Standard	120163	Top Down Scan 4	429	65	8AM	220427	4	2	1
Standard	120163	Top Down Scan 5	427	67	8AM	220427	4	2	1
Standard	120163	Top Down Scan 1	150	85	6PM	220427	4	2	1
Standard	120163	Top Down Scan 2	148	88	6PM	220427	4	2	1
Standard	120163	Top Down Scan 3	148	84	6PM	220427	4	2	1
Standard	120163	Top Down Scan 4	151	86	6PM	220427	4	2	1
Standard	120163	Top Down Scan 5	150	84	6PM	220427	4	2	1
Standard	120165	Top Down Scan 1	174	245	1PM	220428	1	2	1
Standard	120165	Top Down Scan 2	178	245	1PM	220428	1	2	1
Standard	120165	Top Down Scan 3	178	244	1PM	220428	1	2	1
Standard	120165	Top Down Scan 4	176	243	1PM	220428	1	2	1
Standard	120165	Top Down Scan 5	177	242	1PM	220428	1	2	1
Standard	120165	Top Down Scan 1	192	280	7PM	220428	1	2	1
Standard	120165	Top Down Scan 2	191	279	7PM	220428	1	2	1
Standard	120165	Top Down Scan 3	192	279	7PM	220428	1	2	1
Standard	120165	Top Down Scan 4	195	281	7PM	220428	1	2	1
Standard	120165	Top Down Scan 5	195	276	7PM	220428	1	2	1
Standard	120161	Top Down Scan 1	448	44	1PM	220428	2	2	1
Standard	120161	Top Down Scan 2	455	74	1PM	220428	2	2	1
Standard	120161	Top Down Scan 3	443	36	1PM	220428	2	2	1
Standard	120161	Top Down Scan 4	341	17	1PM	220428	2	2	1
Standard	120161	Top Down Scan 5	454	242	1PM	220428	2	2	1
Standard	120161	Top Down Scan 1	349	113	7PM	220428	2	2	1
Standard	120161	Top Down Scan 2	347	111	7PM	220428	2	2	1
Standard	120161	Top Down Scan 3	346	110	7PM	220428	2	2	1
Standard	120161	Top Down Scan 4	346	112	7PM	220428	2	2	1
Standard	120161	Top Down Scan 5	347	116	7PM	220428	2	2	1
Standard	120158	Top Down Scan 1	291	199	1PM	220428	3	2	1
Standard	120158	Top Down Scan 2	290	199	1PM	220428	3	2	1
Standard	120158	Top Down Scan 3	289	197	1PM	220428	3	2	1
Standard	120158	Top Down Scan 4	288	200	1PM	220428	3	2	1
Standard	120158	Top Down Scan 5	290	197	1PM	220428	3	2	1
Standard	120158	Top Down Scan 1	331	194	7PM	220428	3	2	1
Standard	120158	Top Down Scan 2	330	196	7PM	220428	3	2	1
Standard	120158	Top Down Scan 3	330	195	7PM	220428	3	2	1
Standard	120158	Top Down Scan 4	330	196	7PM	220428	3	2	1
Standard	120158	Top Down Scan 5	331	196	7PM	220428	3	2	1
Standard	120163	Top Down Scan 1	433	94	1PM	220428	4	2	1
Standard	120163	Top Down Scan 2	433	94	1PM	220428	4	2	1
Standard	120163	Top Down Scan 3	431	94	1PM	220428	4	2	1
Standard	120163	Top Down Scan 4	434	94	1PM	220428	4	2	1
Standard	120163	Top Down Scan 5	433	96	1PM	220428	4	2	1
Standard	120163	Top Down Scan 1	346	92	7PM	220428	4	2	1
Standard	120163	Top Down Scan 2	344	92	7PM	220428	4	2	1
Standard	120163	Top Down Scan 3	346	95	7PM	220428	4	2	1
Standard	120163	Top Down Scan 4	345	97	7PM	220428	4	2	1
Standard	120163	Top Down Scan 5	348	96	7PM	220428	4	2	1
Standard	120165	Top Down Scan 1	233	168	2PM	220429	1	2	1
Standard	120165	Top Down Scan 2	232	169	2PM	220429	1	2	1
Standard	120165	Top Down Scan 3	234	167	2PM	220429	1	2	1
Standard	120165	Top Down Scan 4	234	169	2PM	220429	1	2	1
Standard	120165	Top Down Scan 5	236	169	2PM	220429	1	2	1
Standard	120165	Top Down Scan 1	218	178	8PM	220429	1	2	1
Standard	120165	Top Down Scan 2	220	178	8PM	220429	1	2	1
Standard	120165	Top Down Scan 3	160	306	8PM	220429	1	2	1
Standard	120165	Top Down Scan 4	162	304	8PM	220429	1	2	1
Standard	120165	Top Down Scan 5	159	306	8PM	220429	1	2	1
Standard	120161	Top Down Scan 1	448	43	2PM	220429	2	2	1
Standard	120161	Top Down Scan 2	448	42	2PM	220429	2	2	1
Standard	120161	Top Down Scan 3	447	44	2PM	220429	2	2	1
Standard	120161	Top Down Scan 4	448	42	2PM	220429	2	2	1
Standard	120161	Top Down Scan 5	445	42	2PM	220429	2	2	1
Standard	120161	Top Down Scan 1	291	61	8PM	220429	2	2	1
Standard	120161	Top Down Scan 2	295	59	8PM	220429	2	2	1
Standard	120161	Top Down Scan 3	292	62	8PM	220429	2	2	1
Standard	120161	Top Down Scan 4	297	64	8PM	220429	2	2	1
Standard	120161	Top Down Scan 5	296	61	8PM	220429	2	2	1
Standard	120158	Top Down Scan 1	272	220	2PM	220429	3	2	1
Standard	120158	Top Down Scan 2	271	220	2PM	220429	3	2	1
Standard	120158	Top Down Scan 3	272	221	2PM	220429	3	2	1
Standard	120158	Top Down Scan 4	271	222	2PM	220429	3	2	1
Standard	120158	Top Down Scan 5	273	219	2PM	220429	3	2	1
Standard	120158	Top Down Scan 1	247	230	8PM	220429	3	2	1
Standard	120158	Top Down Scan 2	249	228	8PM	220429	3	2	1
Standard	120158	Top Down Scan 3	249	229	8PM	220429	3	2	1
Standard	120158	Top Down Scan 4	247	231	8PM	220429	3	2	1
Standard	120158	Top Down Scan 5	251	229	8PM	220429	3	2	1
Standard	120163	Top Down Scan 1	274	162	2PM	220429	4	2	1
Standard	120163	Top Down Scan 2	276	164	2PM	220429	4	2	1
Standard	120163	Top Down Scan 3	277	162	2PM	220429	4	2	1
Standard	120163	Top Down Scan 4	276	163	2PM	220429	4	2	1
Standard	120163	Top Down Scan 5	275	164	2PM	220429	4	2	1
Standard	120163	Top Down Scan 1	237	171	8PM	220429	4	2	1
Standard	120163	Top Down Scan 2	236	172	8PM	220429	4	2	1
Standard	120163	Top Down Scan 3	236	171	8PM	220429	4	2	1
Standard	120163	Top Down Scan 4	239	171	8PM	220429	4	2	1
Standard	120163	Top Down Scan 5	238	172	8PM	220429	4	2	1
Standard	120165	Top Down Scan 1	186	218	5PM	220430	1	2	1
Standard	120165	Top Down Scan 2	185	220	5PM	220430	1	2	1
Standard	120165	Top Down Scan 3	183	219	5PM	220430	1	2	1
Standard	120165	Top Down Scan 4	184	218	5PM	220430	1	2	1
Standard	120165	Top Down Scan 5	182	218	5PM	220430	1	2	1
Standard	120165	Top Down Scan 1	167	310	9PM	220430	1	2	1
Standard	120165	Top Down Scan 2	165	308	9PM	220430	1	2	1
Standard	120165	Top Down Scan 3	164	306	9PM	220430	1	2	1
Standard	120165	Top Down Scan 4	165	310	9PM	220430	1	2	1
Standard	120165	Top Down Scan 5	227	296	9PM	220430	1	2	1
Standard	120161	Top Down Scan 1	175	238	5PM	220430	2	2	1
Standard	120161	Top Down Scan 2	173	235	5PM	220430	2	2	1
Standard	120161	Top Down Scan 3	171	236	5PM	220430	2	2	1
Standard	120161	Top Down Scan 4	174	235	5PM	220430	2	2	1
Standard	120161	Top Down Scan 5	171	238	5PM	220430	2	2	1
Standard	120161	Top Down Scan 1	289	297	9PM	220430	2	2	1
Standard	120161	Top Down Scan 2	290	295	9PM	220430	2	2	1
Standard	120161	Top Down Scan 3	289	295	9PM	220430	2	2	1
Standard	120161	Top Down Scan 4	291	294	9PM	220430	2	2	1
Standard	120161	Top Down Scan 5	289	296	9PM	220430	2	2	1
Standard	120158	Top Down Scan 1	404	176	9PM	220430	3	2	1
Standard	120158	Top Down Scan 2	402	175	9PM	220430	3	2	1
Standard	120158	Top Down Scan 3	403	178	9PM	220430	3	2	1
Standard	120158	Top Down Scan 4	403	174	9PM	220430	3	2	1
Standard	120158	Top Down Scan 5	404	176	9PM	220430	3	2	1
Standard	120158	Top Down Scan 1	385	106	5PM	220430	3	2	1
Standard	120158	Top Down Scan 2	382	107	5PM	220430	3	2	1
Standard	120158	Top Down Scan 3	385	105	5PM	220430	3	2	1
Standard	120158	Top Down Scan 4	383	106	5PM	220430	3	2	1
Standard	120158	Top Down Scan 5	383	106	5PM	220430	3	2	1
Standard	120163	Top Down Scan 1	221	158	5PM	220430	4	2	1
Standard	120163	Top Down Scan 2	219	159	5PM	220430	4	2	1
Standard	120163	Top Down Scan 3	220	157	5PM	220430	4	2	1
Standard	120163	Top Down Scan 4	218	158	5PM	220430	4	2	1
Standard	120163	Top Down Scan 5	218	176	5PM	220430	4	2	1
Standard	120163	Top Down Scan 1	211	178	9PM	220430	4	2	1
Standard	120163	Top Down Scan 2	208	179	9PM	220430	4	2	1
Standard	120163	Top Down Scan 3	213	177	9PM	220430	4	2	1
Standard	120163	Top Down Scan 4	212	180	9PM	220430	4	2	1
Standard	120163	Top Down Scan 5	209	178	9PM	220430	4	2	1
Standard	120165	Top Down Scan 1	174	282	4PM	220501	1	2	1
Standard	120165	Top Down Scan 2	177	282	4PM	220501	1	2	1
Standard	120165	Top Down Scan 3	174	280	4PM	220501	1	2	1
Standard	120165	Top Down Scan 4	174	282	4PM	220501	1	2	1
Standard	120165	Top Down Scan 5	173	282	4PM	220501	1	2	1
Standard	120165	Top Down Scan 1	271	157	10PM	220501	1	2	1
Standard	120165	Top Down Scan 2	272	160	10PM	220501	1	2	1
Standard	120165	Top Down Scan 3	271	158	10PM	220501	1	2	1
Standard	120165	Top Down Scan 4	272	160	10PM	220501	1	2	1
Standard	120165	Top Down Scan 5	271	161	10PM	220501	1	2	1
Standard	120161	Top Down Scan 1	297	293	4PM	220501	2	2	1
Standard	120161	Top Down Scan 2	299	294	4PM	220501	2	2	1
Standard	120161	Top Down Scan 3	297	295	4PM	220501	2	2	1
Standard	120161	Top Down Scan 4	296	296	4PM	220501	2	2	1
Standard	120161	Top Down Scan 5	297	293	4PM	220501	2	2	1
Standard	120161	Top Down Scan 1	292	296	10PM	220501	2	2	1
Standard	120161	Top Down Scan 2	293	295	10PM	220501	2	2	1
Standard	120161	Top Down Scan 3	289	295	10PM	220501	2	2	1
Standard	120161	Top Down Scan 4	292	292	10PM	220501	2	2	1
Standard	120161	Top Down Scan 5	290	294	10PM	220501	2	2	1
Standard	120158	Top Down Scan 1	372	92	4PM	220501	3	2	1
Standard	120158	Top Down Scan 2	370	93	4PM	220501	3	2	1
Standard	120158	Top Down Scan 3	370	91	4PM	220501	3	2	1
Standard	120158	Top Down Scan 4	369	91	4PM	220501	3	2	1
Standard	120158	Top Down Scan 5	370	95	4PM	220501	3	2	1
Standard	120158	Top Down Scan 1	375	96	10PM	220501	3	2	1
Standard	120158	Top Down Scan 2	376	95	10PM	220501	3	2	1
Standard	120158	Top Down Scan 3	374	94	10PM	220501	3	2	1
Standard	120158	Top Down Scan 4	375	95	10PM	220501	3	2	1
Standard	120158	Top Down Scan 5	372	93	10PM	220501	3	2	1
Standard	120163	Top Down Scan 1	206	179	4PM	220501	4	2	1
Standard	120163	Top Down Scan 2	204	181	4PM	220501	4	2	1
Standard	120163	Top Down Scan 3	206	179	4PM	220501	4	2	1
Standard	120163	Top Down Scan 4	206	177	4PM	220501	4	2	1
Standard	120163	Top Down Scan 5	204	177	4PM	220501	4	2	1
Standard	120163	Top Down Scan 1	210	182	10PM	220501	4	2	1
Standard	120163	Top Down Scan 2	212	180	10PM	220501	4	2	1
Standard	120163	Top Down Scan 3	212	182	10PM	220501	4	2	1
Standard	120163	Top Down Scan 4	210	182	10PM	220501	4	2	1
Standard	120163	Top Down Scan 5	210	181	10PM	220501	4	2	1
Standard	120165	Top Down Scan 1	273	273	3PM	220502	1	2	1
Standard	120165	Top Down Scan 2	273	272	3PM	220502	1	2	1
Standard	120165	Top Down Scan 3	274	273	3PM	220502	1	2	1
Standard	120165	Top Down Scan 4	274	271	3PM	220502	1	2	1
Standard	120165	Top Down Scan 5	272	271	3PM	220502	1	2	1
Standard	120165	Top Down Scan 1	167	311	11PM	220502	1	2	1
Standard	120165	Top Down Scan 2	244	292	11PM	220502	1	2	1
Standard	120165	Top Down Scan 3	246	290	11PM	220502	1	2	1
Standard	120165	Top Down Scan 4	248	291	11PM	220502	1	2	1
Standard	120165	Top Down Scan 5	245	293	11PM	220502	1	2	1
Standard	120161	Top Down Scan 1	203	287	3PM	220502	2	2	1
Standard	120161	Top Down Scan 2	201	284	3PM	220502	2	2	1
Standard	120161	Top Down Scan 3	202	284	3PM	220502	2	2	1
Standard	120161	Top Down Scan 4	203	286	3PM	220502	2	2	1
Standard	120161	Top Down Scan 5	202	286	3PM	220502	2	2	1
Standard	120161	Top Down Scan 1	202	286	11PM	220502	2	2	1
Standard	120161	Top Down Scan 2	202	285	11PM	220502	2	2	1
Standard	120161	Top Down Scan 3	204	287	11PM	220502	2	2	1
Standard	120161	Top Down Scan 4	202	287	11PM	220502	2	2	1
Standard	120161	Top Down Scan 5	200	287	11PM	220502	2	2	1
Standard	120158	Top Down Scan 1	383	104	3PM	220502	3	2	1
Standard	120158	Top Down Scan 2	386	103	3PM	220502	3	2	1
Standard	120158	Top Down Scan 3	387	104	3PM	220502	3	2	1
Standard	120158	Top Down Scan 4	387	103	3PM	220502	3	2	1
Standard	120158	Top Down Scan 5	383	106	3PM	220502	3	2	1
Standard	120158	Top Down Scan 1	149	194	11PM	220502	3	2	1
Standard	120158	Top Down Scan 2	156	297	11PM	220502	3	2	1
Standard	120158	Top Down Scan 3	179	317	11PM	220502	3	2	1
Standard	120158	Top Down Scan 4	148	84	11PM	220502	3	2	1
Standard	120158	Top Down Scan 5	159	36	11PM	220502	3	2	1
Standard	120163	Top Down Scan 1	270	158	3PM	220502	4	2	1
Standard	120163	Top Down Scan 2	271	159	3PM	220502	4	2	1
Standard	120163	Top Down Scan 3	268	160	3PM	220502	4	2	1
Standard	120163	Top Down Scan 4	270	159	3PM	220502	4	2	1
Standard	120163	Top Down Scan 5	271	158	3PM	220502	4	2	1
Standard	120163	Top Down Scan 1	251	193	11PM	220502	4	2	1
Standard	120163	Top Down Scan 2	251	194	11PM	220502	4	2	1
Standard	120163	Top Down Scan 3	253	190	11PM	220502	4	2	1
Standard	120163	Top Down Scan 4	251	192	11PM	220502	4	2	1
Standard	120163	Top Down Scan 5	254	192	11PM	220502	4	2	1
Standard	120159	Top Down Scan 1	346	229	12AM	220601	1	1	2
Standard	120159	Top Down Scan 2	345	228	12AM	220601	1	1	2
Standard	120159	Top Down Scan 3	345	230	12AM	220601	1	1	2
Standard	120159	Top Down Scan 4	346	232	12AM	220601	1	1	2
Standard	120159	Top Down Scan 5	344	231	12AM	220601	1	1	2
Standard	120159	Top Down Scan 1	394	142	6AM	220601	1	1	2
Standard	120159	Top Down Scan 2	393	141	6AM	220601	1	1	2
Standard	120159	Top Down Scan 3	397	140	6AM	220601	1	1	2
Standard	120159	Top Down Scan 4	395	141	6AM	220601	1	1	2
Standard	120159	Top Down Scan 5	393	141	6AM	220601	1	1	2
Standard	120160	Top Down Scan 1	292	176	12AM	220601	2	1	2
Standard	120160	Top Down Scan 2	291	179	12AM	220601	2	1	2
Standard	120160	Top Down Scan 3	291	179	12AM	220601	2	1	2
Standard	120160	Top Down Scan 4	294	178	12AM	220601	2	1	2
Standard	120160	Top Down Scan 5	295	178	12AM	220601	2	1	2
Standard	120160	Top Down Scan 1	337	151	6AM	220601	2	1	2
Standard	120160	Top Down Scan 2	336	153	6AM	220601	2	1	2
Standard	120160	Top Down Scan 3	335	151	6AM	220601	2	1	2
Standard	120160	Top Down Scan 4	332	149	6AM	220601	2	1	2
Standard	120160	Top Down Scan 5	339	151	6AM	220601	2	1	2
Standard	120154	Top Down Scan 1	243	138	12AM	220601	3	1	2
Standard	120154	Top Down Scan 2	242	137	12AM	220601	3	1	2
Standard	120154	Top Down Scan 3	243	137	12AM	220601	3	1	2
Standard	120154	Top Down Scan 4	242	134	12AM	220601	3	1	2
Standard	120154	Top Down Scan 5	243	134	12AM	220601	3	1	2
Standard	120154	Top Down Scan 1	181	186	6AM	220601	3	1	2
Standard	120154	Top Down Scan 2	183	189	6AM	220601	3	1	2
Standard	120154	Top Down Scan 3	182	187	6AM	220601	3	1	2
Standard	120154	Top Down Scan 4	182	189	6AM	220601	3	1	2
Standard	120154	Top Down Scan 5	182	186	6AM	220601	3	1	2
Standard	120157	Top Down Scan 1	275	165	12AM	220601	4	1	2
Standard	120157	Top Down Scan 2	417	59	12AM	220601	4	1	2
Standard	120157	Top Down Scan 3	319	321	12AM	220601	4	1	2
Standard	120157	Top Down Scan 4	177	182	12AM	220601	4	1	2
Standard	120157	Top Down Scan 5	430	155	12AM	220601	4	1	2
Standard	120157	Top Down Scan 1	209	162	6AM	220601	4	1	2
Standard	120157	Top Down Scan 2	207	162	6AM	220601	4	1	2
Standard	120157	Top Down Scan 3	207	163	6AM	220601	4	1	2
Standard	120157	Top Down Scan 4	207	161	6AM	220601	4	1	2
Standard	120157	Top Down Scan 5	206	164	6AM	220601	4	1	2
Standard	120159	Top Down Scan 1	428	184	1AM	220602	1	1	2
Standard	120159	Top Down Scan 2	427	183	1AM	220602	1	1	2
Standard	120159	Top Down Scan 3	428	184	1AM	220602	1	1	2
Standard	120159	Top Down Scan 4	427	182	1AM	220602	1	1	2
Standard	120159	Top Down Scan 5	430	183	1AM	220602	1	1	2
Standard	120159	Top Down Scan 1	274	279	9AM	220602	1	1	2
Standard	120159	Top Down Scan 2	274	276	9AM	220602	1	1	2
Standard	120159	Top Down Scan 3	273	276	9AM	220602	1	1	2
Standard	120159	Top Down Scan 4	276	275	9AM	220602	1	1	2
Standard	120159	Top Down Scan 5	274	276	9AM	220602	1	1	2
Standard	120160	Top Down Scan 1	207	290	1AM	220602	2	1	2
Standard	120160	Top Down Scan 2	206	292	1AM	220602	2	1	2
Standard	120160	Top Down Scan 3	209	291	1AM	220602	2	1	2
Standard	120160	Top Down Scan 4	208	290	1AM	220602	2	1	2
Standard	120160	Top Down Scan 5	207	294	1AM	220602	2	1	2
Standard	120160	Top Down Scan 1	180	255	9AM	220602	2	1	2
Standard	120160	Top Down Scan 2	178	256	9AM	220602	2	1	2
Standard	120160	Top Down Scan 3	181	257	9AM	220602	2	1	2
Standard	120160	Top Down Scan 4	184	256	9AM	220602	2	1	2
Standard	120160	Top Down Scan 5	182	257	9AM	220602	2	1	2
Standard	120154	Top Down Scan 1	243	145	1AM	220602	3	1	2
Standard	120154	Top Down Scan 2	242	143	1AM	220602	3	1	2
Standard	120154	Top Down Scan 3	241	146	1AM	220602	3	1	2
Standard	120154	Top Down Scan 4	242	145	1AM	220602	3	1	2
Standard	120154	Top Down Scan 5	240	142	1AM	220602	3	1	2
Standard	120154	Top Down Scan 1	182	175	9AM	220602	3	1	2
Standard	120154	Top Down Scan 2	181	178	9AM	220602	3	1	2
Standard	120154	Top Down Scan 3	180	175	9AM	220602	3	1	2
Standard	120154	Top Down Scan 4	180	175	9AM	220602	3	1	2
Standard	120154	Top Down Scan 5	183	179	9AM	220602	3	1	2
Standard	120157	Top Down Scan 1	437	308	1AM	220602	4	1	2
Standard	120157	Top Down Scan 2	197	296	1AM	220602	4	1	2
Standard	120157	Top Down Scan 3	310	112	1AM	220602	4	1	2
Standard	120157	Top Down Scan 4	405	142	1AM	220602	4	1	2
Standard	120157	Top Down Scan 5	455	168	1AM	220602	4	1	2
Standard	120157	Top Down Scan 1	313	65	9AM	220602	4	1	2
Standard	120157	Top Down Scan 2	309	65	9AM	220602	4	1	2
Standard	120157	Top Down Scan 3	311	67	9AM	220602	4	1	2
Standard	120157	Top Down Scan 4	310	67	9AM	220602	4	1	2
Standard	120157	Top Down Scan 5	308	68	9AM	220602	4	1	2
Standard	120159	Top Down Scan 1	449	210	2AM	220603	1	1	2
Standard	120159	Top Down Scan 2	450	209	2AM	220603	1	1	2
Standard	120159	Top Down Scan 3	449	207	2AM	220603	1	1	2
Standard	120159	Top Down Scan 4	447	211	2AM	220603	1	1	2
Standard	120159	Top Down Scan 5	447	209	2AM	220603	1	1	2
Standard	120159	Top Down Scan 1	285	295	12PM	220603	1	1	2
Standard	120159	Top Down Scan 2	286	294	12PM	220603	1	1	2
Standard	120159	Top Down Scan 3	289	294	12PM	220603	1	1	2
Standard	120159	Top Down Scan 4	285	293	12PM	220603	1	1	2
Standard	120159	Top Down Scan 5	286	293	12PM	220603	1	1	2
Standard	120160	Top Down Scan 1	299	228	2AM	220603	2	1	2
Standard	120160	Top Down Scan 2	298	226	2AM	220603	2	1	2
Standard	120160	Top Down Scan 3	301	228	2AM	220603	2	1	2
Standard	120160	Top Down Scan 4	302	225	2AM	220603	2	1	2
Standard	120160	Top Down Scan 5	298	227	2AM	220603	2	1	2
Standard	120160	Top Down Scan 1	418	202	12PM	220603	2	1	2
Standard	120160	Top Down Scan 2	415	204	12PM	220603	2	1	2
Standard	120160	Top Down Scan 3	416	202	12PM	220603	2	1	2
Standard	120160	Top Down Scan 4	419	201	12PM	220603	2	1	2
[truncated: 12,118 more rows]

## Sheet: Novel_Environment_Test
						Proportion of Scans
Tarantula	Test Number	Novelty Enclosure	Prior Housing Enclosre	Date	Latency To Move (s)	Locomotion	Climb	Active in Place	Inactive	In Contact with Wall	Total Active
120154	1	Shavings	Standard	220629	0	0.325	0	0.05	0.625	0.625	0.375
120155	1	Shavings	Standard	220330	87.325	0.075	0	0.025	0.9	0.675	0.1
120156	1	Bubble	Standard	220330	215.947	0.1	0	0.025	0.875	0.925	0.125
120157	1	Shavings	Standard	220629	12.386	0.075	0	0	0.925	0.975	0.075
120159	1	Bubble	Standard	220629	0	0.05	0.075	0.05	0.825	1	0.175
120160	1	Shavings	Standard	220629	211.565	0.05	0	0.025	0.925	0	0.075
120162	1	Bubble	Standard	220330	0	0	0	0	1	0	0
130847	1	Bubble	Complex	220629	531.082	0.05	0	0	0.95	0.1	0.05
130850	1	Shavings	Complex	220629	22.23	0.2	0.075	0	0.725	0.85	0.275
130851	1	Bubble	Complex	220629	31.894	0.025	0.275	0.125	0.575	0.9	0.425
120154	2	Bubble	Complex	220803	75.048	0.375	0	0.05	0.575	0.5	0.425
120155	2	Bubble	Complex	220504	18.767	0.167	0.028	0.028	0.777	0.667	0.223
120156	2	Shavings	Complex	220504	25.515	0.075	0	0.025	0.9	0.975	0.1
120157	2	Bubble	Complex	220803	0	0	0	0	1	1	0
120159	2	Shavings	Complex	220803	297.872	0.275	0	0.025	0.7	0.075	0.3
120160	2	Bubble	Complex	220803	290.515	0.05	0	0.1	0.85	0.4	0.15
120162	2	Shavings	Complex	220504	483.679	0.075	0.025	0	0.9	0.175	0.1
130847	2	Shavings	Standard	220803	0	0	0	0	1	1	0
130850	2	Bubble	Standard	220803	600	0	0	0	1	0	0
130851	2	Shavings	Standard	220803	572.759	0.075	0	0	0.925	0.975	0.075

## Sheet: Preference_Test
Tarantula	Sex	Housing Phase Prior to Test	First Enclosure Choice	Latency to First Choice (s)	Time In Selection Chamber (s)	Time in Complex Enclosure (s)	Time in Standard Enclosure (s)	Number of Returns to Selection Chamber after first Enclosure Choice	Number of Times Entered Complex Enclosure	Number of Times Entered Standard Enclosure	Proportion of Time in Complex	Proportion of Time in Standard
120155	F	Complex	Complex	6838	7599	78801	0	2	3	0	1	0
120161	F	Standard	Complex	3461	3594	82806	0	1	2	0	1	0
120162	F	Complex	Complex	4754	4754	81646	0	0	1	0	1	0
120165	M	Standard	Complex	6	380	85154	866	6	4	3	0.989933	0.0100674
120159	F	Complex	Complex	36	805	56240	29355	8	4	5	0.657048	0.342952
130851	F	Standard	Complex	666	9145	795	74920	4	1	4	0.0104999	0.9895
120160	F	Complex	No Choice	NA	86400	0	0	0	0	0	0	0
120156	M	Complex	Standard	1402	9442	0	76958	4	0	5	0	1
120158	F	Standard	Standard	17532	17532	0	68868	0	0	1	0	1
120163	M	Standard	Standard	890	3180	1422	81798	3	1	3	0.0170872	0.982913
120168	F	Complex	Standard	962	1292	2600	82508	2	1	2	0.0305494	0.969451
120157	F	Complex	Standard	233	465	84854	1081	2	1	2	0.987421	0.0125793
130850	F	Standard	Standard	1345	1666	0	84734	2	0	3	0	1
